# Supplementary material for: The Progeny of Arabidopsis thaliana Plants Exposed to Salt Exhibit Changes in DNA Methylation, Histone Modifications and Gene Expression
Source: PLoS One. 2012 Jan 23;7(1):e30515. doi: 10.1371/journal.pone.0030515 (PMC3264603; doi:10.1371/journal.pone.0030515)
Supplement: Figure S1 — A list of genes that are hypermethylated or hypomethylated at the promoter regions in the progeny of plants exposed to 25 and 75 mM NaCl as compared to the progeny of control plants. The file consists of the following comparison groups: “25-CT_Hyper” – hypermethylated genes in “25 mM” plants; “25-CT_Hypo” – hypomethylated genes in “25 mM” plants; “75-CT_Hyper” – hypermethylated genes in “75 mM” plants; “75-CT_Hypo” – shows hypomethylated genes in “75 mM” plants. Each list consists only of genes in which methylation changes accounted for more than 50%. “sig. reporters” indicates the number of methylated reporters in ct, 25 and 75 mM plant groups. (XLSX) [file pone.0030515.s001.xlsx]

## Sheet: 25-CT_Hyper
gene info			reporter info				% methylated reporters			Change in methylation (%)
AGI	Type	Chr	#total reporter	#sig. reporter CT	#sig. reporter 25	#sig. reporter 75	CT	25	75	(25-CT)	(75-CT)
AT3G28790	Promoter	CHR3	33	0	32	27	0	96.9697	81.8182	96.9697	81.8182
AT3G42860	Promoter	CHR3	41	0	38	39	0	92.6829	95.122	92.6829	95.122
AT3G28390	Promoter	CHR3	56	0	51	47	0	91.0714	83.9286	91.0714	83.9286
AT3G10113	Promoter	CHR3	54	0	49	45	0	90.7407	83.3333	90.7407	83.3333
AT3G08840	Promoter	CHR3	54	0	49	39	0	90.7407	72.2222	90.7407	72.2222
AT3G45470	Promoter	CHR3	48	0	43	31	0	89.5833	64.5833	89.5833	64.5833
AT4G02920	Promoter	CHR4	40	0	35	33	0	87.5	82.5	87.5	82.5
AT4G08875	Promoter	CHR4	36	0	31	32	0	86.1111	88.8889	86.1111	88.8889
AT3G43470	Promoter	CHR3	43	0	37	32	0	86.0465	74.4186	86.0465	74.4186
AT4G08980	Promoter	CHR4	52	0	44	22	0	84.6154	42.3077	84.6154	42.3077
AT3G33025	Promoter	CHR3	55	0	46	42	0	83.6364	76.3636	83.6364	76.3636
AT3G44160	Promoter	CHR3	40	0	33	34	0	82.5	85	82.5	85
AT3G42251	Promoter	CHR3	50	0	41	20	0	82	40	82	40
AT3G05675	Promoter	CHR3	54	0	44	26	0	81.4815	48.1481	81.4815	48.1481
AT2G25040	Promoter	CHR2	48	0	39	30	0	81.25	62.5	81.25	62.5
AT4G04375	Promoter	CHR4	55	0	44	37	0	80	67.2727	80	67.2727
AT4G08967	Promoter	CHR4	55	0	44	22	0	80	40	80	40
AT3G29205	Promoter	CHR3	44	0	35	34	0	79.5455	77.2727	79.5455	77.2727
AT3G44070	Promoter	CHR3	44	0	35	0	0	79.5455	0	79.5455	0
AT4G08874	Promoter	CHR4	39	0	31	32	0	79.4872	82.0513	79.4872	82.0513
AT3G55660	Promoter	CHR3	37	0	29	25	0	78.3784	67.5676	78.3784	67.5676
AT3G55260	Promoter	CHR3	32	0	25	23	0	78.125	71.875	78.125	71.875
AT3G32316	Promoter	CHR3	40	0	31	37	0	77.5	92.5	77.5	92.5
AT4G03720	Promoter	CHR4	41	0	31	28	0	75.6098	68.2927	75.6098	68.2927
AT3G29230	Promoter	CHR3	44	0	33	39	0	75	88.6364	75	88.6364
AT2G48040	Promoter	CHR2	56	0	42	35	0	75	62.5	75	62.5
AT4G08840	Promoter	CHR4	49	0	36	21	0	73.4694	42.8571	73.4694	42.8571
AT3G42960	Promoter	CHR3	41	0	30	29	0	73.1707	70.7317	73.1707	70.7317
AT3G13620	Promoter	CHR3	51	0	37	38	0	72.549	74.5098	72.549	74.5098
AT3G13630	Promoter	CHR3	51	0	37	38	0	72.549	74.5098	72.549	74.5098
AT4G07840	Promoter	CHR4	47	0	34	17	0	72.3404	36.1702	72.3404	36.1702
AT4G04000	Promoter	CHR4	43	0	31	37	0	72.093	86.0465	72.093	86.0465
AT3G42970	Promoter	CHR3	42	0	30	29	0	71.4286	69.0476	71.4286	69.0476
AT3G43566	Promoter	CHR3	28	0	20	0	0	71.4286	0	71.4286	0
AT3G62470	Promoter	CHR3	56	0	39	38	0	69.6429	67.8571	69.6429	67.8571
AT4G09280	Promoter	CHR4	49	0	34	36	0	69.3878	73.4694	69.3878	73.4694
AT3G27580	Promoter	CHR3	49	0	34	26	0	69.3878	53.0612	69.3878	53.0612
AT3G45990	Promoter	CHR3	44	0	30	28	0	68.1818	63.6364	68.1818	63.6364
AT3G32030	Promoter	CHR3	43	0	29	28	0	67.4419	65.1163	67.4419	65.1163
AT3G44460	Promoter	CHR3	39	0	26	32	0	66.6667	82.0513	66.6667	82.0513
AT3G30852	Promoter	CHR3	42	0	28	26	0	66.6667	61.9048	66.6667	61.9048
AT3G31161	Promoter	CHR3	51	0	34	18	0	66.6667	35.2941	66.6667	35.2941
AT3G16600	Promoter	CHR3	54	0	36	19	0	66.6667	35.1852	66.6667	35.1852
AT2G47370	Promoter	CHR2	50	0	33	32	0	66	64	66	64
AT3G30190	Promoter	CHR3	44	0	29	27	0	65.9091	61.3636	65.9091	61.3636
AT3G47110	Promoter	CHR3	52	0	34	26	0	65.3846	50	65.3846	50
AT3G42990	Promoter	CHR3	49	0	32	0	0	65.3061	0	65.3061	0
AT3G26115	Promoter	CHR3	46	0	30	29	0	65.2174	63.0435	65.2174	63.0435
AT3G33163	Promoter	CHR3	43	0	28	30	0	65.1163	69.7674	65.1163	69.7674
AT4G08390	Promoter	CHR4	48	0	31	22	0	64.5833	45.8333	64.5833	45.8333
AT3G23390	Promoter	CHR3	36	0	23	20	0	63.8889	55.5556	63.8889	55.5556
AT3G28470	Promoter	CHR3	52	0	33	34	0	63.4615	65.3846	63.4615	65.3846
AT3G59850	Promoter	CHR3	49	0	31	29	0	63.2653	59.1837	63.2653	59.1837
AT4G08105	Promoter	CHR4	46	0	29	0	0	63.0435	0	63.0435	0
AT4G04350	Promoter	CHR4	54	0	34	32	0	62.963	59.2593	62.963	59.2593
AT3G26110	Promoter	CHR3	48	0	30	29	0	62.5	60.4167	62.5	60.4167
AT3G26130	Promoter	CHR3	40	0	25	24	0	62.5	60	62.5	60
AT3G43570	Promoter	CHR3	32	0	20	0	0	62.5	0	62.5	0
AT4G07706	Promoter	CHR4	45	0	28	32	0	62.2222	71.1111	62.2222	71.1111
AT3G28780	Promoter	CHR3	52	0	32	33	0	61.5385	63.4615	61.5385	63.4615
AT3G50390	Promoter	CHR3	54	0	33	21	0	61.1111	38.8889	61.1111	38.8889
AT4G08240	Promoter	CHR4	36	0	22	14	0	61.1111	38.8889	61.1111	38.8889
AT3G28730	Promoter	CHR3	51	0	31	33	0	60.7843	64.7059	60.7843	64.7059
AT4G05030	Promoter	CHR4	51	0	31	21	0	60.7843	41.1765	60.7843	41.1765
AT4G08960	Promoter	CHR4	38	0	23	10	0	60.5263	26.3158	60.5263	26.3158
AT4G08930	Promoter	CHR4	48	0	29	23	0	60.4167	47.9167	60.4167	47.9167
AT3G32029	Promoter	CHR3	53	0	32	33	0	60.3774	62.2642	60.3774	62.2642
AT4G06532	Promoter	CHR4	35	0	21	20	0	60	57.1429	60	57.1429
AT3G46400	Promoter	CHR3	40	0	24	21	0	60	52.5	60	52.5
AT2G27360	Promoter	CHR2	52	0	31	32	0	59.6154	61.5385	59.6154	61.5385
AT3G49340	Promoter	CHR3	52	0	31	21	0	59.6154	40.3846	59.6154	40.3846
AT3G42993	Promoter	CHR3	52	0	31	0	0	59.6154	0	59.6154	0
AT4G07742	Promoter	CHR4	42	0	25	33	0	59.5238	78.5714	59.5238	78.5714
AT3G43770	Promoter	CHR3	42	0	25	0	0	59.5238	0	59.5238	0
AT4G08230	Promoter	CHR4	37	0	22	14	0	59.4595	37.8378	59.4595	37.8378
AT3G44120	Promoter	CHR3	44	0	26	27	0	59.0909	61.3636	59.0909	61.3636
AT3G44605	Promoter	CHR3	44	0	26	0	0	59.0909	0	59.0909	0
AT3G17020	Promoter	CHR3	56	0	33	32	0	58.9286	57.1429	58.9286	57.1429
AT2G33330	Promoter	CHR2	56	0	33	31	0	58.9286	55.3571	58.9286	55.3571
AT3G45540	Promoter	CHR3	51	0	30	26	0	58.8235	50.9804	58.8235	50.9804
AT4G02850	Promoter	CHR4	46	0	27	0	0	58.6957	0	58.6957	0
AT3G28310	Promoter	CHR3	29	0	17	12	0	58.6207	41.3793	58.6207	41.3793
AT3G27560	Promoter	CHR3	53	0	31	26	0	58.4906	49.0566	58.4906	49.0566
AT3G29252	Promoter	CHR3	36	0	21	22	0	58.3333	61.1111	58.3333	61.1111
AT3G42430	Promoter	CHR3	48	0	28	21	0	58.3333	43.75	58.3333	43.75
AT3G23510	Promoter	CHR3	48	0	28	11	0	58.3333	22.9167	58.3333	22.9167
AT3G44117	Promoter	CHR3	38	0	22	17	0	57.8947	44.7368	57.8947	44.7368
AT3G42178	Promoter	CHR3	42	0	24	16	0	57.1429	38.0952	57.1429	38.0952
AT4G08160	Promoter	CHR4	51	0	29	21	0	56.8627	41.1765	56.8627	41.1765
AT3G44640	Promoter	CHR3	39	0	22	31	0	56.4103	79.4872	56.4103	79.4872
AT3G43720	Promoter	CHR3	41	0	23	24	0	56.0976	58.5366	56.0976	58.5366
AT3G29220	Promoter	CHR3	41	0	23	21	0	56.0976	51.2195	56.0976	51.2195
AT4G08176	Promoter	CHR4	52	0	29	29	0	55.7692	55.7692	55.7692	55.7692
AT4G02460	Promoter	CHR4	52	0	29	24	0	55.7692	46.1538	55.7692	46.1538
AT4G06533	Promoter	CHR4	38	0	21	20	0	55.2632	52.6316	55.2632	52.6316
AT3G29100	Promoter	CHR3	38	0	21	15	0	55.2632	39.4737	55.2632	39.4737
AT3G23170	Promoter	CHR3	49	0	27	24	0	55.102	48.9796	55.102	48.9796
AT3G46585	Promoter	CHR3	49	0	27	24	0	55.102	48.9796	55.102	48.9796
AT3G43723	Promoter	CHR3	42	0	23	24	0	54.7619	57.1429	54.7619	57.1429
AT4G08410	Promoter	CHR4	48	0	26	25	0	54.1667	52.0833	54.1667	52.0833
AT3G44096	Promoter	CHR3	50	0	27	46	0	54	92	54	92
AT4G04480	Promoter	CHR4	50	0	27	24	0	54	48	54	48
AT3G02520	Promoter	CHR3	50	0	27	23	0	54	46	54	46
AT4G06535	Promoter	CHR4	39	0	21	20	0	53.8462	51.2821	53.8462	51.2821
AT3G42206	Promoter	CHR3	56	0	30	30	0	53.5714	53.5714	53.5714	53.5714
AT3G15190	Promoter	CHR3	56	0	30	18	0	53.5714	32.1429	53.5714	32.1429
AT4G09320	Promoter	CHR4	43	0	23	10	0	53.4884	23.2558	53.4884	23.2558
AT3G44480	Promoter	CHR3	47	0	25	29	0	53.1915	61.7021	53.1915	61.7021
AT3G44500	Promoter	CHR3	47	0	25	29	0	53.1915	61.7021	53.1915	61.7021
AT3G43440	Promoter	CHR3	51	0	27	28	0	52.9412	54.902	52.9412	54.902
AT3G23171	Promoter	CHR3	51	0	27	24	0	52.9412	47.0588	52.9412	47.0588
AT3G46520	Promoter	CHR3	51	0	27	15	0	52.9412	29.4118	52.9412	29.4118
AT3G09570	Promoter	CHR3	53	0	28	26	0	52.8302	49.0566	52.8302	49.0566
AT3G26980	Promoter	CHR3	55	0	29	28	0	52.7273	50.9091	52.7273	50.9091
AT3G50970	Promoter	CHR3	55	0	29	26	0	52.7273	47.2727	52.7273	47.2727
AT3G30310	Promoter	CHR3	44	0	23	19	0	52.2727	43.1818	52.2727	43.1818
AT3G43360	Promoter	CHR3	44	0	23	19	0	52.2727	43.1818	52.2727	43.1818
AT4G01430	Promoter	CHR4	48	0	25	22	0	52.0833	45.8333	52.0833	45.8333
AT3G17440	Promoter	CHR3	54	0	28	26	0	51.8519	48.1481	51.8519	48.1481
AT3G43760	Promoter	CHR3	49	0	25	28	0	51.0204	57.1429	51.0204	57.1429
AT4G01420	Promoter	CHR4	49	0	25	22	0	51.0204	44.898	51.0204	44.898
AT3G60520	Promoter	CHR3	51	0	26	23	0	50.9804	45.098	50.9804	45.098
AT3G29805	Promoter	CHR3	42	0	21	20	0	50	47.619	50	47.619
AT2G38260	Promoter	CHR2	52	0	26	24	0	50	46.1538	50	46.1538
AT2G23510	Promoter	CHR2	50	0	25	23	0	50	46	50	46

## Sheet: 25-CT_Hypo
gene info			reporter info				% methylated reporters			Change in methylation (%)
AGI	Type	Chr	#total reporter	#sig. reporter CT	#sig. reporter 25	#sig. reporter 75	CT	25	75	(25-CT)	(75-CT)
AT3G26618	Promoter	CHR3	51	50	0	49	98.0392	0	96.0784	-98.0392	-1.96078
AT3G30350	Promoter	CHR3	46	43	0	39	93.4783	0	84.7826	-93.4783	-8.69565
AT3G28130	Promoter	CHR3	48	44	0	43	91.6667	0	89.5833	-91.6667	-2.08333
AT3G45150	Promoter	CHR3	50	44	0	37	88	0	74	-88	-14
AT3G28020	Promoter	CHR3	46	40	0	0	86.9565	0	0	-86.9565	-86.9565
AT3G27997	Promoter	CHR3	37	32	0	30	86.4865	0	81.0811	-86.4865	-5.40541
AT4G03520	Promoter	CHR4	43	37	0	0	86.0465	0	0	-86.0465	-86.0465
AT4G09550	Promoter	CHR4	47	40	0	34	85.1064	0	72.3404	-85.1064	-12.766
AT3G28030	Promoter	CHR3	47	40	0	0	85.1064	0	0	-85.1064	-85.1064
AT3G23110	Promoter	CHR3	51	42	0	0	82.3529	0	0	-82.3529	-82.3529
AT3G46460	Promoter	CHR3	41	31	0	29	75.6098	0	70.7317	-75.6098	-4.87805
AT2G37510	Promoter	CHR2	49	37	0	36	75.5102	0	73.4694	-75.5102	-2.04082
AT4G07786	Promoter	CHR4	49	37	0	18	75.5102	0	36.7347	-75.5102	-38.7755
AT4G02500	Promoter	CHR4	43	32	0	21	74.4186	0	48.8372	-74.4186	-25.5814
AT3G07030	Promoter	CHR3	51	41	5	10	80.3922	9.80392	19.6078	-70.5882	-60.7843
AT3G50020	Promoter	CHR3	44	30	0	24	68.1818	0	54.5455	-68.1818	-13.6364
AT3G48235	Promoter	CHR3	43	29	0	0	67.4419	0	0	-67.4419	-67.4419
AT2G29610	Promoter	CHR2	51	34	0	33	66.6667	0	64.7059	-66.6667	-1.96078
AT3G33103	Promoter	CHR3	15	10	0	8	66.6667	0	53.3333	-66.6667	-13.3333
AT2G38430	Promoter	CHR2	55	36	0	35	65.4545	0	63.6364	-65.4545	-1.81818
AT3G26230	Promoter	CHR3	54	35	0	0	64.8148	0	0	-64.8148	-64.8148
AT3G22180	Promoter	CHR3	51	33	0	32	64.7059	0	62.7451	-64.7059	-1.96078
AT2G35520	Promoter	CHR2	50	32	0	25	64	0	50	-64	-14
AT4G05510	Promoter	CHR4	38	24	0	0	63.1579	0	0	-63.1579	-63.1579
AT3G29250	Promoter	CHR3	46	29	0	19	63.0435	0	41.3043	-63.0435	-21.7391
AT4G09190	Promoter	CHR4	48	30	0	7	62.5	0	14.5833	-62.5	-47.9167
AT2G24310	Promoter	CHR2	55	34	0	32	61.8182	0	58.1818	-61.8182	-3.63636
AT2G45240	Promoter	CHR2	54	51	18	38	94.4444	33.3333	70.3704	-61.1111	-24.0741
AT3G27180	Promoter	CHR3	45	27	0	25	60	0	55.5556	-60	-4.44444
AT3G46610	Promoter	CHR3	47	28	0	16	59.5745	0	34.0426	-59.5745	-25.5319
AT2G26230	Promoter	CHR2	46	40	13	9	86.9565	28.2609	19.5652	-58.6957	-67.3913
AT3G46901	Promoter	CHR3	41	24	0	5	58.5366	0	12.1951	-58.5366	-46.3415
AT3G44430	Promoter	CHR3	35	26	6	18	74.2857	17.1429	51.4286	-57.1429	-22.8571
AT4G01800	Promoter	CHR4	55	31	0	29	56.3636	0	52.7273	-56.3636	-3.63636
AT3G18524	Promoter	CHR3	55	31	0	0	56.3636	0	0	-56.3636	-56.3636
AT3G43826	Promoter	CHR3	52	29	0	28	55.7692	0	53.8462	-55.7692	-1.92308
AT3G21930	Promoter	CHR3	47	26	0	0	55.3191	0	0	-55.3191	-55.3191
AT3G28270	Promoter	CHR3	47	35	9	16	74.4681	19.1489	34.0426	-55.3191	-40.4255
AT3G28440	Promoter	CHR3	49	27	0	23	55.102	0	46.9388	-55.102	-8.16327
AT2G38220	Promoter	CHR2	51	28	0	25	54.902	0	49.0196	-54.902	-5.88235
AT3G46613	Promoter	CHR3	51	28	0	16	54.902	0	31.3725	-54.902	-23.5294
AT2G36916	Promoter	CHR2	52	28	0	25	53.8462	0	48.0769	-53.8462	-5.76923
AT2G36920	Promoter	CHR2	52	28	0	25	53.8462	0	48.0769	-53.8462	-5.76923
AT2G38210	Promoter	CHR2	52	28	0	25	53.8462	0	48.0769	-53.8462	-5.76923
AT3G48240	Promoter	CHR3	52	41	13	21	78.8462	25	40.3846	-53.8462	-38.4615
AT4G02450	Promoter	CHR4	54	29	0	28	53.7037	0	51.8519	-53.7037	-1.85185
AT4G02465	Promoter	CHR4	54	29	0	28	53.7037	0	51.8519	-53.7037	-1.85185
AT4G03160	Promoter	CHR4	51	27	0	23	52.9412	0	45.098	-52.9412	-7.84314
AT3G47050	Promoter	CHR3	53	36	8	28	67.9245	15.0943	52.8302	-52.8302	-15.0943
AT3G28350	Promoter	CHR3	52	34	7	0	65.3846	13.4615	0	-51.9231	-65.3846
AT3G18380	Promoter	CHR3	54	38	10	21	70.3704	18.5185	38.8889	-51.8519	-31.4815
AT4G03470	Promoter	CHR4	56	29	0	5	51.7857	0	8.92857	-51.7857	-42.8571
AT3G44171	Promoter	CHR3	44	22	0	20	50	0	45.4545	-50	-4.54545
AT3G44180	Promoter	CHR3	44	22	0	20	50	0	45.4545	-50	-4.54545
AT3G09520	Promoter	CHR3	50	25	0	17	50	0	34	-50	-16
AT3G25030	Promoter	CHR3	50	25	0	0	50	0	0	-50	-50

## Sheet: 75-CT_Hyper
gene info			reporter info				% methylated reporters			Change in methylation (%)
AGI	Type	Chr	#total reporter	#sig. reporter CT	#sig. reporter 25	#sig. reporter 75	CT	25	75	(25-CT)	(75-CT)
AT4G09720	Promoter	CHR4	56	0	0	54	0	0	96.4286	0	96.4286
AT2G23850	Promoter	CHR2	50	0	0	48	0	0	96	0	96
AT3G42860	Promoter	CHR3	41	0	38	39	0	92.6829	95.122	92.6829	95.122
AT3G32316	Promoter	CHR3	40	0	31	37	0	77.5	92.5	77.5	92.5
AT4G06513	Promoter	CHR4	40	0	0	37	0	0	92.5	0	92.5
AT3G44096	Promoter	CHR3	50	0	27	46	0	54	92	54	92
AT3G33097	Promoter	CHR3	43	0	0	39	0	0	90.6977	0	90.6977
AT3G30827	Promoter	CHR3	32	0	0	29	0	0	90.625	0	90.625
AT4G08875	Promoter	CHR4	36	0	31	32	0	86.1111	88.8889	86.1111	88.8889
AT3G29230	Promoter	CHR3	44	0	33	39	0	75	88.6364	75	88.6364
AT4G03650	Promoter	CHR4	43	0	0	38	0	0	88.3721	0	88.3721
AT3G33178	Promoter	CHR3	33	0	0	29	0	0	87.8788	0	87.8788
AT3G47250	Promoter	CHR3	33	0	0	29	0	0	87.8788	0	87.8788
AT4G08028	Promoter	CHR4	41	0	0	36	0	0	87.8049	0	87.8049
AT4G08345	Promoter	CHR4	41	0	0	36	0	0	87.8049	0	87.8049
AT4G06696	Promoter	CHR4	39	0	0	34	0	0	87.1795	0	87.1795
AT4G04000	Promoter	CHR4	43	0	31	37	0	72.093	86.0465	72.093	86.0465
AT3G44160	Promoter	CHR3	40	0	33	34	0	82.5	85	82.5	85
AT3G33377	Promoter	CHR3	40	0	0	34	0	0	85	0	85
AT3G28390	Promoter	CHR3	56	0	51	47	0	91.0714	83.9286	91.0714	83.9286
AT3G10113	Promoter	CHR3	54	0	49	45	0	90.7407	83.3333	90.7407	83.3333
AT4G02920	Promoter	CHR4	40	0	35	33	0	87.5	82.5	87.5	82.5
AT4G08874	Promoter	CHR4	39	0	31	32	0	79.4872	82.0513	79.4872	82.0513
AT3G44460	Promoter	CHR3	39	0	26	32	0	66.6667	82.0513	66.6667	82.0513
AT3G28790	Promoter	CHR3	33	0	32	27	0	96.9697	81.8182	96.9697	81.8182
AT4G08450	Promoter	CHR4	44	0	0	36	0	0	81.8182	0	81.8182
AT3G33537	Promoter	CHR3	43	0	0	35	0	0	81.3953	0	81.3953
AT4G06581	Promoter	CHR4	37	0	0	30	0	0	81.0811	0	81.0811
AT3G22136	Promoter	CHR3	54	0	0	43	0	0	79.6296	0	79.6296
AT3G33530	Promoter	CHR3	44	0	0	35	0	0	79.5455	0	79.5455
AT3G44640	Promoter	CHR3	39	0	22	31	0	56.4103	79.4872	56.4103	79.4872
AT3G42255	Promoter	CHR3	24	0	0	19	0	0	79.1667	0	79.1667
AT4G07742	Promoter	CHR4	42	0	25	33	0	59.5238	78.5714	59.5238	78.5714
AT4G07515	Promoter	CHR4	56	0	0	44	0	0	78.5714	0	78.5714
AT4G06495	Promoter	CHR4	32	0	0	25	0	0	78.125	0	78.125
AT3G32900	Promoter	CHR3	40	0	0	31	0	0	77.5	0	77.5
AT3G47875	Promoter	CHR3	53	0	0	41	0	0	77.3585	0	77.3585
AT3G29205	Promoter	CHR3	44	0	35	34	0	79.5455	77.2727	79.5455	77.2727
AT4G07664	Promoter	CHR4	39	0	13	30	0	33.3333	76.9231	33.3333	76.9231
AT3G33084	Promoter	CHR3	30	0	0	23	0	0	76.6667	0	76.6667
AT3G40640	Promoter	CHR3	17	0	0	13	0	0	76.4706	0	76.4706
AT4G06589	Promoter	CHR4	34	0	0	26	0	0	76.4706	0	76.4706
AT3G33025	Promoter	CHR3	55	0	46	42	0	83.6364	76.3636	83.6364	76.3636
AT3G45443	Promoter	CHR3	55	0	0	42	0	0	76.3636	0	76.3636
AT3G24430	Promoter	CHR3	44	0	0	33	0	0	75	0	75
AT3G13620	Promoter	CHR3	51	0	37	38	0	72.549	74.5098	72.549	74.5098
AT3G13630	Promoter	CHR3	51	0	37	38	0	72.549	74.5098	72.549	74.5098
AT3G43470	Promoter	CHR3	43	0	37	32	0	86.0465	74.4186	86.0465	74.4186
AT4G09280	Promoter	CHR4	49	0	34	36	0	69.3878	73.4694	69.3878	73.4694
AT3G42170	Promoter	CHR3	45	0	0	33	0	0	73.3333	0	73.3333
AT3G43990	Promoter	CHR3	45	0	0	33	0	0	73.3333	0	73.3333
AT3G43572	Promoter	CHR3	52	0	0	38	0	0	73.0769	0	73.0769
AT3G54600	Promoter	CHR3	44	0	0	32	0	0	72.7273	0	72.7273
AT3G08840	Promoter	CHR3	54	0	49	39	0	90.7407	72.2222	90.7407	72.2222
AT3G55260	Promoter	CHR3	32	0	25	23	0	78.125	71.875	78.125	71.875
AT2G31070	Promoter	CHR2	53	0	12	38	0	22.6415	71.6981	22.6415	71.6981
AT3G42253	Promoter	CHR3	35	0	0	25	0	0	71.4286	0	71.4286
AT4G03926	Promoter	CHR4	35	0	0	25	0	0	71.4286	0	71.4286
AT4G07706	Promoter	CHR4	45	0	28	32	0	62.2222	71.1111	62.2222	71.1111
AT3G42960	Promoter	CHR3	41	0	30	29	0	73.1707	70.7317	73.1707	70.7317
AT3G33163	Promoter	CHR3	43	0	28	30	0	65.1163	69.7674	65.1163	69.7674
AT3G29636	Promoter	CHR3	43	0	0	30	0	0	69.7674	0	69.7674
AT3G29638	Promoter	CHR3	43	0	0	30	0	0	69.7674	0	69.7674
AT4G05000	Promoter	CHR4	39	0	0	27	0	0	69.2308	0	69.2308
AT3G42970	Promoter	CHR3	42	0	30	29	0	71.4286	69.0476	71.4286	69.0476
AT4G09350	Promoter	CHR4	32	0	0	22	0	0	68.75	0	68.75
AT4G04680	Promoter	CHR4	57	0	0	39	0	0	68.4211	0	68.4211
AT4G03720	Promoter	CHR4	41	0	31	28	0	75.6098	68.2927	75.6098	68.2927
AT3G62470	Promoter	CHR3	56	0	39	38	0	69.6429	67.8571	69.6429	67.8571
AT3G42254	Promoter	CHR3	28	0	0	19	0	0	67.8571	0	67.8571
AT3G55660	Promoter	CHR3	37	0	29	25	0	78.3784	67.5676	78.3784	67.5676
AT3G29710	Promoter	CHR3	37	0	0	25	0	0	67.5676	0	67.5676
AT3G43590	Promoter	CHR3	46	0	0	31	0	0	67.3913	0	67.3913
AT4G04375	Promoter	CHR4	55	0	44	37	0	80	67.2727	80	67.2727
AT2G32740	Promoter	CHR2	51	0	0	34	0	0	66.6667	0	66.6667
AT4G07660	Promoter	CHR4	41	0	0	27	0	0	65.8537	0	65.8537
AT3G28470	Promoter	CHR3	52	0	33	34	0	63.4615	65.3846	63.4615	65.3846
AT4G08200	Promoter	CHR4	26	0	0	17	0	0	65.3846	0	65.3846
AT3G54530	Promoter	CHR3	49	0	7	32	0	14.2857	65.3061	14.2857	65.3061
AT3G44570	Promoter	CHR3	46	0	0	30	0	0	65.2174	0	65.2174
AT3G32030	Promoter	CHR3	43	0	29	28	0	67.4419	65.1163	67.4419	65.1163
AT3G28917	Promoter	CHR3	54	0	11	35	0	20.3704	64.8148	20.3704	64.8148
AT3G28730	Promoter	CHR3	51	0	31	33	0	60.7843	64.7059	60.7843	64.7059
AT3G42256	Promoter	CHR3	34	0	0	22	0	0	64.7059	0	64.7059
AT3G45470	Promoter	CHR3	48	0	43	31	0	89.5833	64.5833	89.5833	64.5833
AT2G26150	Promoter	CHR2	56	0	0	36	0	0	64.2857	0	64.2857
AT2G47370	Promoter	CHR2	50	0	33	32	0	66	64	66	64
AT3G45990	Promoter	CHR3	44	0	30	28	0	68.1818	63.6364	68.1818	63.6364
AT3G28780	Promoter	CHR3	52	0	32	33	0	61.5385	63.4615	61.5385	63.4615
AT3G26115	Promoter	CHR3	46	0	30	29	0	65.2174	63.0435	65.2174	63.0435
AT4G07662	Promoter	CHR4	43	0	0	27	0	0	62.7907	0	62.7907
AT2G25040	Promoter	CHR2	48	0	39	30	0	81.25	62.5	81.25	62.5
AT2G48040	Promoter	CHR2	56	0	42	35	0	75	62.5	75	62.5
AT4G06714	Promoter	CHR4	8	0	0	5	0	0	62.5	0	62.5
AT3G32029	Promoter	CHR3	53	0	32	33	0	60.3774	62.2642	60.3774	62.2642
AT3G44796	Promoter	CHR3	37	0	13	23	0	35.1351	62.1622	35.1351	62.1622
AT3G44650	Promoter	CHR3	37	0	0	23	0	0	62.1622	0	62.1622
AT3G44670	Promoter	CHR3	37	0	0	23	0	0	62.1622	0	62.1622
AT3G30852	Promoter	CHR3	42	0	28	26	0	66.6667	61.9048	66.6667	61.9048
AT3G42290	Promoter	CHR3	34	0	0	21	0	0	61.7647	0	61.7647
AT3G44480	Promoter	CHR3	47	0	25	29	0	53.1915	61.7021	53.1915	61.7021
AT3G44500	Promoter	CHR3	47	0	25	29	0	53.1915	61.7021	53.1915	61.7021
AT2G27360	Promoter	CHR2	52	0	31	32	0	59.6154	61.5385	59.6154	61.5385
AT3G30190	Promoter	CHR3	44	0	29	27	0	65.9091	61.3636	65.9091	61.3636
AT3G44120	Promoter	CHR3	44	0	26	27	0	59.0909	61.3636	59.0909	61.3636
AT3G29252	Promoter	CHR3	36	0	21	22	0	58.3333	61.1111	58.3333	61.1111
AT3G45460	Promoter	CHR3	51	0	0	31	0	0	60.7843	0	60.7843
AT3G26110	Promoter	CHR3	48	0	30	29	0	62.5	60.4167	62.5	60.4167
AT3G42203	Promoter	CHR3	53	0	22	32	0	41.5094	60.3774	41.5094	60.3774
AT3G43580	Promoter	CHR3	53	0	9	32	0	16.9811	60.3774	16.9811	60.3774
AT3G26130	Promoter	CHR3	40	0	25	24	0	62.5	60	62.5	60
AT3G49370	Promoter	CHR3	40	0	14	24	0	35	60	35	60
AT4G03790	Promoter	CHR4	25	0	0	15	0	0	60	0	60
AT3G30859	Promoter	CHR3	42	0	18	25	0	42.8571	59.5238	42.8571	59.5238
AT4G04630	Promoter	CHR4	42	0	0	25	0	0	59.5238	0	59.5238
AT4G04350	Promoter	CHR4	54	0	34	32	0	62.963	59.2593	62.963	59.2593
AT3G59850	Promoter	CHR3	49	0	31	29	0	63.2653	59.1837	63.2653	59.1837
AT3G31359	Promoter	CHR3	44	0	0	26	0	0	59.0909	0	59.0909
AT3G45200	Promoter	CHR3	39	0	17	23	0	43.5897	58.9744	43.5897	58.9744
AT4G07583	Promoter	CHR4	46	0	6	27	0	13.0435	58.6957	13.0435	58.6957
AT3G43720	Promoter	CHR3	41	0	23	24	0	56.0976	58.5366	56.0976	58.5366
AT3G28700	Promoter	CHR3	43	0	16	25	0	37.2093	58.1395	37.2093	58.1395
AT4G07795	Promoter	CHR4	43	0	0	25	0	0	58.1395	0	58.1395
AT2G32170	Promoter	CHR2	47	0	0	27	0	0	57.4468	0	57.4468
AT4G06532	Promoter	CHR4	35	0	21	20	0	60	57.1429	60	57.1429
AT3G17020	Promoter	CHR3	56	0	33	32	0	58.9286	57.1429	58.9286	57.1429
AT3G43723	Promoter	CHR3	42	0	23	24	0	54.7619	57.1429	54.7619	57.1429
AT3G43760	Promoter	CHR3	49	0	25	28	0	51.0204	57.1429	51.0204	57.1429
AT3G29800	Promoter	CHR3	42	0	0	24	0	0	57.1429	0	57.1429
AT2G31335	Promoter	CHR2	51	0	0	29	0	0	56.8627	0	56.8627
AT3G29431	Promoter	CHR3	30	0	14	17	0	46.6667	56.6667	46.6667	56.6667
AT4G09250	Promoter	CHR4	53	0	13	30	0	24.5283	56.6038	24.5283	56.6038
AT4G04040	Promoter	CHR4	48	0	0	27	0	0	56.25	0	56.25
AT3G30703	Promoter	CHR3	25	0	0	14	0	0	56	0	56
AT4G08176	Promoter	CHR4	52	0	29	29	0	55.7692	55.7692	55.7692	55.7692
AT3G23390	Promoter	CHR3	36	0	23	20	0	63.8889	55.5556	63.8889	55.5556
AT2G41390	Promoter	CHR2	27	0	7	15	0	25.9259	55.5556	25.9259	55.5556
AT2G33330	Promoter	CHR2	56	0	33	31	0	58.9286	55.3571	58.9286	55.3571
AT3G44900	Promoter	CHR3	56	0	18	31	0	32.1429	55.3571	32.1429	55.3571
AT3G06910	Promoter	CHR3	56	0	0	31	0	0	55.3571	0	55.3571
AT3G29773	Promoter	CHR3	47	0	22	26	0	46.8085	55.3191	46.8085	55.3191
AT3G46240	Promoter	CHR3	49	0	0	27	0	0	55.102	0	55.102
AT3G43440	Promoter	CHR3	51	0	27	28	0	52.9412	54.902	52.9412	54.902
AT3G46360	Promoter	CHR3	42	0	18	23	0	42.8571	54.7619	42.8571	54.7619
AT4G03560	Promoter	CHR4	55	6	0	36	10.9091	0	65.4545	-10.9091	54.5455
AT3G44090	Promoter	CHR3	50	0	16	27	0	32	54	32	54
AT3G13330	Promoter	CHR3	50	0	0	27	0	0	54	0	54
AT3G43550	Promoter	CHR3	52	0	11	28	0	21.1538	53.8462	21.1538	53.8462
AT4G06623	Promoter	CHR4	26	0	0	14	0	0	53.8462	0	53.8462
AT3G42206	Promoter	CHR3	56	0	30	30	0	53.5714	53.5714	53.5714	53.5714
AT3G27580	Promoter	CHR3	49	0	34	26	0	69.3878	53.0612	69.3878	53.0612
AT3G11964	Promoter	CHR3	53	0	22	28	0	41.5094	52.8302	41.5094	52.8302
AT3G54826	Promoter	CHR3	55	0	12	29	0	21.8182	52.7273	21.8182	52.7273
AT4G06533	Promoter	CHR4	38	0	21	20	0	55.2632	52.6316	55.2632	52.6316
AT3G46400	Promoter	CHR3	40	0	24	21	0	60	52.5	60	52.5
AT4G06634	Promoter	CHR4	40	0	0	21	0	0	52.5	0	52.5
AT4G08410	Promoter	CHR4	48	0	26	25	0	54.1667	52.0833	54.1667	52.0833
AT4G09565	Promoter	CHR4	48	0	0	25	0	0	52.0833	0	52.0833
AT3G28320	Promoter	CHR3	54	0	0	28	0	0	51.8519	0	51.8519
AT3G46384	Promoter	CHR3	29	0	9	15	0	31.0345	51.7241	31.0345	51.7241
AT4G06535	Promoter	CHR4	39	0	21	20	0	53.8462	51.2821	53.8462	51.2821
AT3G42252	Promoter	CHR3	39	0	0	20	0	0	51.2821	0	51.2821
AT3G29220	Promoter	CHR3	41	0	23	21	0	56.0976	51.2195	56.0976	51.2195
AT3G20020	Promoter	CHR3	41	0	0	21	0	0	51.2195	0	51.2195
AT4G08485	Promoter	CHR4	41	0	0	21	0	0	51.2195	0	51.2195
AT3G45540	Promoter	CHR3	51	0	30	26	0	58.8235	50.9804	58.8235	50.9804
AT4G05220	Promoter	CHR4	51	0	0	26	0	0	50.9804	0	50.9804
AT3G26980	Promoter	CHR3	55	0	29	28	0	52.7273	50.9091	52.7273	50.9091
AT3G47110	Promoter	CHR3	52	0	34	26	0	65.3846	50	65.3846	50
AT3G30122	Promoter	CHR3	26	0	12	13	0	46.1538	50	46.1538	50
AT2G23370	Promoter	CHR2	54	0	0	27	0	0	50	0	50
AT3G06390	Promoter	CHR3	54	0	0	27	0	0	50	0	50
AT3G20040	Promoter	CHR3	42	0	0	21	0	0	50	0	50
AT3G30695	Promoter	CHR3	28	0	0	14	0	0	50	0	50
AT3G48100	Promoter	CHR3	52	0	0	26	0	0	50	0	50
AT4G09640	Promoter	CHR4	48	0	0	24	0	0	50	0	50

## Sheet: 75-CT_Hypo
gene info			reporter info				% methylated reporters			Change in methylation (%)
AGI	Type	Chr	#total reporter	#sig. reporter CT	#sig. reporter 25	#sig. reporter 75	CT	25	75	(25-CT)	(75-CT)
AT3G28020	Promoter	CHR3	46	40	0	0	86.9565	0	0	-86.9565	-86.9565
AT4G03520	Promoter	CHR4	43	37	0	0	86.0465	0	0	-86.0465	-86.0465
AT3G28030	Promoter	CHR3	47	40	0	0	85.1064	0	0	-85.1064	-85.1064
AT3G23110	Promoter	CHR3	51	42	0	0	82.3529	0	0	-82.3529	-82.3529
AT3G23460	Promoter	CHR3	51	40	38	0	78.4314	74.5098	0	-3.92157	-78.4314
AT4G04960	Promoter	CHR4	44	30	13	0	68.1818	29.5455	0	-38.6364	-68.1818
AT3G48235	Promoter	CHR3	43	29	0	0	67.4419	0	0	-67.4419	-67.4419
AT2G26230	Promoter	CHR2	46	40	13	9	86.9565	28.2609	19.5652	-58.6957	-67.3913
AT3G28350	Promoter	CHR3	52	34	7	0	65.3846	13.4615	0	-51.9231	-65.3846
AT3G26230	Promoter	CHR3	54	35	0	0	64.8148	0	0	-64.8148	-64.8148
AT4G08134	Promoter	CHR4	38	24	8	0	63.1579	21.0526	0	-42.1053	-63.1579
AT4G05510	Promoter	CHR4	38	24	0	0	63.1579	0	0	-63.1579	-63.1579
AT3G07030	Promoter	CHR3	51	41	5	10	80.3922	9.80392	19.6078	-70.5882	-60.7843
AT3G29200	Promoter	CHR3	39	23	8	0	58.9744	20.5128	0	-38.4615	-58.9744
AT3G14200	Promoter	CHR3	49	37	17	9	75.5102	34.6939	18.3673	-40.8163	-57.1429
AT4G00500	Promoter	CHR4	55	31	13	0	56.3636	23.6364	0	-32.7273	-56.3636
AT4G00525	Promoter	CHR4	55	31	13	0	56.3636	23.6364	0	-32.7273	-56.3636
AT3G18524	Promoter	CHR3	55	31	0	0	56.3636	0	0	-56.3636	-56.3636
AT3G21930	Promoter	CHR3	47	26	0	0	55.3191	0	0	-55.3191	-55.3191
AT3G50180	Promoter	CHR3	49	26	5	0	53.0612	10.2041	0	-42.8571	-53.0612
AT4G04957	Promoter	CHR4	42	21	7	0	50	16.6667	0	-33.3333	-50
AT3G25030	Promoter	CHR3	50	25	0	0	50	0	0	-50	-50
