# Supplementary material for: The Progeny of Arabidopsis thaliana Plants Exposed to Salt Exhibit Changes in DNA Methylation, Histone Modifications and Gene Expression
Source: PLoS One. 2012 Jan 23;7(1):e30515. doi: 10.1371/journal.pone.0030515 (PMC3264603; doi:10.1371/journal.pone.0030515)
Supplement: Figure S2 — A list of genes that are hypermethylated or hypomethylated at the gene body in the progeny of plants exposed to 25 and 75 mM NaCl as compared to the progeny of control plants. The file consists of the following comparison groups: “25-CT_Hyper” – hypermethylated genes in “25 mM” plants; “25-CT_Hypo” – shows hypomethylated genes in “25 mM” plants; “75-CT_Hyper” – hypermethylated genes in “75 mM” plants; “75-CT_Hypo” – hypomethylated genes in “75 mM” plants. Each list consists only of genes in which methylation changes accounted for more than 50%. “sig. reporters” –indicates the number of methylated reporters in ct, 25 and 75 mM plant groups. (XLSX) [file pone.0030515.s002.xlsx]

## Sheet: 25-CT_Hyper
gene info			reporter info				% methylated reporters			Change in methylation (%)
AGI	Type	Chr	#total reporter	#sig. reporter CT	#sig. reporter 25	#sig. reporter 75	CT	25	75	(25-CT)	(75-CT)
AT4G03670	Gene	CHR4	12	0	12	9	0	100	75	100	75
AT4G08210	Gene	CHR4	24	0	23	22	0	95.8333	91.6667	95.8333	91.6667
AT3G25815	Gene	CHR3	39	0	37	36	0	94.8718	92.3077	94.8718	92.3077
AT4G05460	Gene	CHR4	19	0	18	0	0	94.7368	0	94.7368	0
AT3G43723	Gene	CHR3	51	0	48	0	0	94.1176	0	94.1176	0
AT3G43940	Gene	CHR3	13	0	12	0	0	92.3077	0	92.3077	0
AT3G26540	Gene	CHR3	24	0	22	19	0	91.6667	79.1667	91.6667	79.1667
AT2G36402	Gene	CHR2	11	0	10	8	0	90.9091	72.7273	90.9091	72.7273
AT3G05930	Gene	CHR3	11	0	10	8	0	90.9091	72.7273	90.9091	72.7273
AT3G22190	Gene	CHR3	21	0	19	17	0	90.4762	80.9524	90.4762	80.9524
AT4G03700	Gene	CHR4	9	0	8	0	0	88.8889	0	88.8889	0
AT3G07500	Gene	CHR3	17	0	15	14	0	88.2353	82.3529	88.2353	82.3529
AT2G23740	Gene	CHR2	65	0	57	56	0	87.6923	86.1538	87.6923	86.1538
AT2G24730	Gene	CHR2	7	0	6	0	0	85.7143	0	85.7143	0
AT3G43550	Gene	CHR3	13	0	11	10	0	84.6154	76.9231	84.6154	76.9231
AT4G04460	Gene	CHR4	32	0	27	24	0	84.375	75	84.375	75
AT3G61350	Gene	CHR3	19	0	16	10	0	84.2105	52.6316	84.2105	52.6316
AT3G26380	Gene	CHR3	36	0	30	22	0	83.3333	61.1111	83.3333	61.1111
AT3G05130	Gene	CHR3	22	0	18	15	0	81.8182	68.1818	81.8182	68.1818
AT3G46510	Gene	CHR3	33	0	27	15	0	81.8182	45.4545	81.8182	45.4545
AT3G29774	Gene	CHR3	16	0	13	0	0	81.25	0	81.25	0
AT4G04970	Gene	CHR4	68	0	55	50	0	80.8824	73.5294	80.8824	73.5294
AT2G48050	Gene	CHR2	52	0	42	35	0	80.7692	67.3077	80.7692	67.3077
AT3G27960	Gene	CHR3	31	0	25	23	0	80.6452	74.1935	80.6452	74.1935
AT3G27550	Gene	CHR3	25	0	20	19	0	80	76	80	76
AT3G42310	Gene	CHR3	15	0	12	5	0	80	33.3333	80	33.3333
AT4G00450	Gene	CHR4	83	0	66	65	0	79.5181	78.3133	79.5181	78.3133
AT4G00710	Gene	CHR4	38	0	30	20	0	78.9474	52.6316	78.9474	52.6316
AT2G27350	Gene	CHR2	51	0	40	42	0	78.4314	82.3529	78.4314	82.3529
AT3G45390	Gene	CHR3	23	0	18	15	0	78.2609	65.2174	78.2609	65.2174
AT3G15400	Gene	CHR3	18	0	14	10	0	77.7778	55.5556	77.7778	55.5556
AT2G48100	Gene	CHR2	31	0	24	23	0	77.4194	74.1935	77.4194	74.1935
AT3G56580	Gene	CHR3	22	0	17	14	0	77.2727	63.6364	77.2727	63.6364
AT3G05850	Gene	CHR3	35	0	27	24	0	77.1429	68.5714	77.1429	68.5714
AT3G45000	Gene	CHR3	13	0	10	8	0	76.9231	61.5385	76.9231	61.5385
AT2G41590	Gene	CHR2	17	0	13	0	0	76.4706	0	76.4706	0
AT3G11450	Gene	CHR3	25	0	19	15	0	76	60	76	60
AT2G23140	Gene	CHR2	33	0	25	0	0	75.7576	0	75.7576	0
AT3G17030	Gene	CHR3	44	0	33	32	0	75	72.7273	75	72.7273
AT2G30950	Gene	CHR2	32	0	24	23	0	75	71.875	75	71.875
AT3G18350	Gene	CHR3	44	0	33	31	0	75	70.4545	75	70.4545
AT3G22670	Gene	CHR3	20	0	15	14	0	75	70	75	70
AT3G20570	Gene	CHR3	12	0	9	7	0	75	58.3333	75	58.3333
AT4G02400	Gene	CHR4	39	0	29	21	0	74.359	53.8462	74.359	53.8462
AT4G04340	Gene	CHR4	46	0	34	32	0	73.913	69.5652	73.913	69.5652
AT3G17450	Gene	CHR3	38	0	28	26	0	73.6842	68.4211	73.6842	68.4211
AT3G20650	Gene	CHR3	38	0	28	26	0	73.6842	68.4211	73.6842	68.4211
AT2G23520	Gene	CHR2	34	0	25	23	0	73.5294	67.6471	73.5294	67.6471
AT3G61170	Gene	CHR3	29	0	21	20	0	72.4138	68.9655	72.4138	68.9655
AT3G46290	Gene	CHR3	32	0	23	21	0	71.875	65.625	71.875	65.625
AT3G23150	Gene	CHR3	32	0	23	19	0	71.875	59.375	71.875	59.375
AT3G29390	Gene	CHR3	59	0	42	31	0	71.1864	52.5424	71.1864	52.5424
AT3G26990	Gene	CHR3	41	0	29	28	0	70.7317	68.2927	70.7317	68.2927
AT4G08170	Gene	CHR4	41	0	29	21	0	70.7317	51.2195	70.7317	51.2195
AT3G20740	Gene	CHR3	41	0	29	19	0	70.7317	46.3415	70.7317	46.3415
AT3G22480	Gene	CHR3	17	0	12	11	0	70.5882	64.7059	70.5882	64.7059
AT2G25650	Gene	CHR2	17	0	12	9	0	70.5882	52.9412	70.5882	52.9412
AT4G08264	Gene	CHR4	17	0	12	7	0	70.5882	41.1765	70.5882	41.1765
AT3G12770	Gene	CHR3	27	0	19	18	0	70.3704	66.6667	70.3704	66.6667
AT3G13620	Gene	CHR3	20	0	14	13	0	70	65	70	65
AT3G25440	Gene	CHR3	20	0	14	13	0	70	65	70	65
AT4G04770	Gene	CHR4	23	0	16	12	0	69.5652	52.1739	69.5652	52.1739
AT3G30120	Gene	CHR3	49	0	34	30	0	69.3878	61.2245	69.3878	61.2245
AT3G26782	Gene	CHR3	26	0	18	19	0	69.2308	73.0769	69.2308	73.0769
AT3G25840	Gene	CHR3	52	0	36	34	0	69.2308	65.3846	69.2308	65.3846
AT2G41260	Gene	CHR2	13	0	9	0	0	69.2308	0	69.2308	0
AT2G31100	Gene	CHR2	16	0	11	10	0	68.75	62.5	68.75	62.5
AT2G36340	Gene	CHR2	22	0	15	13	0	68.1818	59.0909	68.1818	59.0909
AT3G25970	Gene	CHR3	22	0	15	0	0	68.1818	0	68.1818	0
AT3G25100	Gene	CHR3	25	0	17	15	0	68	60	68	60
AT3G11950	Gene	CHR3	28	0	19	18	0	67.8571	64.2857	67.8571	64.2857
AT2G32040	Gene	CHR2	31	0	21	17	0	67.7419	54.8387	67.7419	54.8387
AT3G29773	Gene	CHR3	37	0	25	22	0	67.5676	59.4595	67.5676	59.4595
AT3G06250	Gene	CHR3	43	0	29	24	0	67.4419	55.814	67.4419	55.814
AT2G26910	Gene	CHR2	67	0	45	39	0	67.1642	58.209	67.1642	58.209
AT3G44010	Gene	CHR3	15	0	10	12	0	66.6667	80	66.6667	80
AT2G27150	Gene	CHR2	75	0	50	47	0	66.6667	62.6667	66.6667	62.6667
AT3G05675	Gene	CHR3	24	0	16	15	0	66.6667	62.5	66.6667	62.5
AT3G08820	Gene	CHR3	24	0	16	15	0	66.6667	62.5	66.6667	62.5
AT2G43630	Gene	CHR2	18	0	12	11	0	66.6667	61.1111	66.6667	61.1111
AT3G21175	Gene	CHR3	30	0	20	18	0	66.6667	60	66.6667	60
AT3G53700	Gene	CHR3	30	0	20	18	0	66.6667	60	66.6667	60
AT3G48880	Gene	CHR3	27	0	18	16	0	66.6667	59.2593	66.6667	59.2593
AT3G15180	Gene	CHR3	45	0	30	18	0	66.6667	40	66.6667	40
AT3G43990	Gene	CHR3	24	0	16	0	0	66.6667	0	66.6667	0
AT3G02530	Gene	CHR3	41	0	27	23	0	65.8537	56.0976	65.8537	56.0976
AT3G19870	Gene	CHR3	41	0	27	10	0	65.8537	24.3902	65.8537	24.3902
AT3G63400	Gene	CHR3	38	0	25	24	0	65.7895	63.1579	65.7895	63.1579
AT3G22220	Gene	CHR3	35	0	23	21	0	65.7143	60	65.7143	60
AT3G04130	Gene	CHR3	26	0	17	15	0	65.3846	57.6923	65.3846	57.6923
AT2G30640	Gene	CHR2	26	0	17	14	0	65.3846	53.8462	65.3846	53.8462
AT3G16610	Gene	CHR3	23	0	15	13	0	65.2174	56.5217	65.2174	56.5217
AT4G00800	Gene	CHR4	40	0	26	24	0	65	60	65	60
AT3G24490	Gene	CHR3	17	0	11	10	0	64.7059	58.8235	64.7059	58.8235
AT3G61690	Gene	CHR3	68	0	44	25	0	64.7059	36.7647	64.7059	36.7647
AT3G26935	Gene	CHR3	28	0	18	17	0	64.2857	60.7143	64.2857	60.7143
AT3G54470	Gene	CHR3	25	0	16	13	0	64	52	64	52
AT3G22420	Gene	CHR3	25	0	16	11	0	64	44	64	44
AT2G44970	Gene	CHR2	36	0	23	23	0	63.8889	63.8889	63.8889	63.8889
AT2G32415	Gene	CHR2	47	0	30	29	0	63.8298	61.7021	63.8298	61.7021
AT3G42430	Gene	CHR3	11	0	7	0	0	63.6364	0	63.6364	0
AT3G59620	Gene	CHR3	11	0	7	0	0	63.6364	0	63.6364	0
AT3G15730	Gene	CHR3	38	0	24	22	0	63.1579	57.8947	63.1579	57.8947
AT3G58110	Gene	CHR3	27	0	17	14	0	62.963	51.8519	62.963	51.8519
AT3G10490	Gene	CHR3	35	0	22	21	0	62.8571	60	62.8571	60
AT2G25010	Gene	CHR2	24	0	15	14	0	62.5	58.3333	62.5	58.3333
AT4G02220	Gene	CHR4	32	0	20	18	0	62.5	56.25	62.5	56.25
AT3G48670	Gene	CHR3	37	0	23	20	0	62.1622	54.0541	62.1622	54.0541
AT3G62490	Gene	CHR3	29	0	18	13	0	62.069	44.8276	62.069	44.8276
AT3G48050	Gene	CHR3	63	0	39	35	0	61.9048	55.5556	61.9048	55.5556
AT4G01330	Gene	CHR4	26	0	16	17	0	61.5385	65.3846	61.5385	65.3846
AT2G42940	Gene	CHR2	13	0	8	0	0	61.5385	0	61.5385	0
AT4G05000	Gene	CHR4	18	0	11	12	0	61.1111	66.6667	61.1111	66.6667
AT3G16840	Gene	CHR3	54	0	33	27	0	61.1111	50	61.1111	50
AT3G01340	Gene	CHR3	18	0	11	0	0	61.1111	0	61.1111	0
AT2G42030	Gene	CHR2	23	0	14	13	0	60.8696	56.5217	60.8696	56.5217
AT3G60850	Gene	CHR3	23	0	14	12	0	60.8696	52.1739	60.8696	52.1739
AT3G26810	Gene	CHR3	28	0	17	14	0	60.7143	50	60.7143	50
AT2G29210	Gene	CHR2	48	0	29	17	0	60.4167	35.4167	60.4167	35.4167
AT2G23820	Gene	CHR2	25	0	15	17	0	60	68	60	68
AT2G29080	Gene	CHR2	40	0	24	23	0	60	57.5	60	57.5
AT2G33340	Gene	CHR2	55	0	33	31	0	60	56.3636	60	56.3636
AT2G42080	Gene	CHR2	25	0	15	14	0	60	56	60	56
AT3G50050	Gene	CHR3	35	0	21	18	0	60	51.4286	60	51.4286
AT3G26910	Gene	CHR3	40	0	24	20	0	60	50	60	50
AT3G56550	Gene	CHR3	20	0	12	10	0	60	50	60	50
AT3G29772	Gene	CHR3	15	0	9	7	0	60	46.6667	60	46.6667
AT3G59110	Gene	CHR3	37	0	22	20	0	59.4595	54.0541	59.4595	54.0541
AT3G59420	Gene	CHR3	37	0	22	20	0	59.4595	54.0541	59.4595	54.0541
AT3G46590	Gene	CHR3	37	0	22	17	0	59.4595	45.9459	59.4595	45.9459
AT3G13360	Gene	CHR3	22	0	13	12	0	59.0909	54.5455	59.0909	54.5455
AT3G49990	Gene	CHR3	22	0	13	12	0	59.0909	54.5455	59.0909	54.5455
AT3G10770	Gene	CHR3	22	0	13	11	0	59.0909	50	59.0909	50
AT2G37510	Gene	CHR2	17	0	10	9	0	58.8235	52.9412	58.8235	52.9412
AT4G08250	Gene	CHR4	17	0	10	9	0	58.8235	52.9412	58.8235	52.9412
AT2G42980	Gene	CHR2	17	0	10	5	0	58.8235	29.4118	58.8235	29.4118
AT4G02350	Gene	CHR4	29	0	17	17	0	58.6207	58.6207	58.6207	58.6207
AT3G05270	Gene	CHR3	29	0	17	10	0	58.6207	34.4828	58.6207	34.4828
AT3G29180	Gene	CHR3	36	0	21	17	0	58.3333	47.2222	58.3333	47.2222
AT3G46160	Gene	CHR3	12	0	7	5	0	58.3333	41.6667	58.3333	41.6667
AT2G44710	Gene	CHR2	48	0	28	14	0	58.3333	29.1667	58.3333	29.1667
AT3G13438	Gene	CHR3	12	0	7	0	0	58.3333	0	58.3333	0
AT3G44880	Gene	CHR3	31	0	18	17	0	58.0645	54.8387	58.0645	54.8387
AT2G39360	Gene	CHR2	31	0	18	10	0	58.0645	32.2581	58.0645	32.2581
AT3G03420	Gene	CHR3	19	0	11	10	0	57.8947	52.6316	57.8947	52.6316
AT3G27230	Gene	CHR3	19	0	11	10	0	57.8947	52.6316	57.8947	52.6316
AT2G30050	Gene	CHR2	26	0	15	10	0	57.6923	38.4615	57.6923	38.4615
AT2G30470	Gene	CHR2	47	0	27	14	0	57.4468	29.7872	57.4468	29.7872
AT4G04930	Gene	CHR4	21	0	12	11	0	57.1429	52.381	57.1429	52.381
AT3G21140	Gene	CHR3	30	0	17	16	0	56.6667	53.3333	56.6667	53.3333
AT2G24520	Gene	CHR2	46	0	26	25	0	56.5217	54.3478	56.5217	54.3478
AT3G01560	Gene	CHR3	23	0	13	11	0	56.5217	47.8261	56.5217	47.8261
AT4G02820	Gene	CHR4	23	0	13	11	0	56.5217	47.8261	56.5217	47.8261
AT3G09840	Gene	CHR3	39	0	22	20	0	56.4103	51.2821	56.4103	51.2821
AT4G03430	Gene	CHR4	39	0	22	11	0	56.4103	28.2051	56.4103	28.2051
AT3G43570	Gene	CHR3	16	0	9	11	0	56.25	68.75	56.25	68.75
AT3G07700	Gene	CHR3	48	0	27	26	0	56.25	54.1667	56.25	54.1667
AT2G24830	Gene	CHR2	25	0	14	12	0	56	48	56	48
AT3G17240	Gene	CHR3	25	0	14	12	0	56	48	56	48
AT3G09340	Gene	CHR3	25	0	14	10	0	56	40	56	40
AT3G17611	Gene	CHR3	18	0	10	9	0	55.5556	50	55.5556	50
AT2G28380	Gene	CHR2	27	0	15	12	0	55.5556	44.4444	55.5556	44.4444
AT3G04810	Gene	CHR3	45	0	25	10	0	55.5556	22.2222	55.5556	22.2222
AT4G09630	Gene	CHR4	47	0	26	24	0	55.3191	51.0638	55.3191	51.0638
AT3G13060	Gene	CHR3	38	0	21	15	0	55.2632	39.4737	55.2632	39.4737
AT3G55760	Gene	CHR3	29	0	16	12	0	55.1724	41.3793	55.1724	41.3793
AT3G09560	Gene	CHR3	51	0	28	26	0	54.902	50.9804	54.902	50.9804
AT3G26085	Gene	CHR3	22	0	12	13	0	54.5455	59.0909	54.5455	59.0909
AT2G28370	Gene	CHR2	22	0	12	8	0	54.5455	36.3636	54.5455	36.3636
AT3G47160	Gene	CHR3	22	0	12	7	0	54.5455	31.8182	54.5455	31.8182
AT3G09330	Gene	CHR3	24	0	13	12	0	54.1667	50	54.1667	50
AT3G55550	Gene	CHR3	24	0	13	11	0	54.1667	45.8333	54.1667	45.8333
AT3G17850	Gene	CHR3	74	0	40	20	0	54.0541	27.027	54.0541	27.027
AT4G00590	Gene	CHR4	26	0	14	12	0	53.8462	46.1538	53.8462	46.1538
AT4G08390	Gene	CHR4	26	0	14	12	0	53.8462	46.1538	53.8462	46.1538
AT3G47150	Gene	CHR3	13	0	7	0	0	53.8462	0	53.8462	0
AT3G03060	Gene	CHR3	41	0	22	16	0	53.6585	39.0244	53.6585	39.0244
AT3G56140	Gene	CHR3	41	0	22	10	0	53.6585	24.3902	53.6585	24.3902
AT3G51580	Gene	CHR3	28	0	15	15	0	53.5714	53.5714	53.5714	53.5714
AT3G47390	Gene	CHR3	30	0	16	15	0	53.3333	50	53.3333	50
AT4G08780	Gene	CHR4	32	0	17	14	0	53.125	43.75	53.125	43.75
AT4G03300	Gene	CHR4	100	0	53	54	0	53	54	53	54
AT3G49600	Gene	CHR3	70	0	37	32	0	52.8571	45.7143	52.8571	45.7143
AT4G03816	Gene	CHR4	46	0	24	33	0	52.1739	71.7391	52.1739	71.7391
AT3G10230	Gene	CHR3	23	0	12	7	0	52.1739	30.4348	52.1739	30.4348
AT2G27680	Gene	CHR2	25	0	13	10	0	52	40	52	40
AT3G22440	Gene	CHR3	27	0	14	13	0	51.8519	48.1481	51.8519	48.1481
AT2G28310	Gene	CHR2	29	0	15	13	0	51.7241	44.8276	51.7241	44.8276
AT3G49350	Gene	CHR3	29	0	15	8	0	51.7241	27.5862	51.7241	27.5862
AT2G23450	Gene	CHR2	31	0	16	14	0	51.6129	45.1613	51.6129	45.1613
AT3G57430	Gene	CHR3	33	0	17	16	0	51.5152	48.4848	51.5152	48.4848
AT2G29510	Gene	CHR2	37	0	19	0	0	51.3514	0	51.3514	0
AT3G16620	Gene	CHR3	41	0	21	6	0	51.2195	14.6341	51.2195	14.6341
AT2G29140	Gene	CHR2	45	0	23	16	0	51.1111	35.5556	51.1111	35.5556
AT2G38770	Gene	CHR2	83	13	55	24	15.6627	66.2651	28.9157	50.6024	13.253
AT3G15380	Gene	CHR3	36	0	18	16	0	50	44.4444	50	44.4444
AT2G37080	Gene	CHR2	40	0	20	17	0	50	42.5	50	42.5
AT3G20970	Gene	CHR3	24	0	12	10	0	50	41.6667	50	41.6667
AT3G59350	Gene	CHR3	30	0	15	12	0	50	40	50	40
AT4G03030	Gene	CHR4	18	0	9	7	0	50	38.8889	50	38.8889
AT4G08920	Gene	CHR4	34	0	17	13	0	50	38.2353	50	38.2353
AT2G40630	Gene	CHR2	34	0	17	12	0	50	35.2941	50	35.2941
AT3G20560	Gene	CHR3	48	0	24	16	0	50	33.3333	50	33.3333
AT3G55360	Gene	CHR3	22	0	11	5	0	50	22.7273	50	22.7273
AT3G44620	Gene	CHR3	22	0	11	0	0	50	0	50	0

## Sheet: 25-CT_Hypo
gene info			reporter info				% methylated reporters			Change in methylation (%)
AGI	Type	Chr	#total reporter	#sig. reporter CT	#sig. reporter 25	#sig. reporter 75	CT	25	75	(25-CT)	(75-CT)
AT2G29920	Gene	CHR2	11	11	0	0	100	0	0	-100	-100
AT2G40745	Gene	CHR2	8	8	0	0	100	0	0	-100	-100
AT4G04740	Gene	CHR4	49	47	0	43	95.9184	0	87.7551	-95.9184	-8.16327
AT3G28450	Gene	CHR3	23	21	0	18	91.3043	0	78.2609	-91.3043	-13.0435
AT2G32250	Gene	CHR2	45	41	0	31	91.1111	0	68.8889	-91.1111	-22.2222
AT3G48870	Gene	CHR3	48	43	0	38	89.5833	0	79.1667	-89.5833	-10.4167
AT3G28780	Gene	CHR3	28	25	0	24	89.2857	0	85.7143	-89.2857	-3.57143
AT3G20170	Gene	CHR3	19	16	0	15	84.2105	0	78.9474	-84.2105	-5.26316
AT3G23120	Gene	CHR3	27	22	0	0	81.4815	0	0	-81.4815	-81.4815
AT3G14800	Gene	CHR3	36	29	0	26	80.5556	0	72.2222	-80.5556	-8.33333
AT3G60565	Gene	CHR3	66	53	0	17	80.303	0	25.7576	-80.303	-54.5455
AT2G36730	Gene	CHR2	17	13	0	9	76.4706	0	52.9412	-76.4706	-23.5294
AT3G22170	Gene	CHR3	44	33	0	32	75	0	72.7273	-75	-2.27273
AT4G01810	Gene	CHR4	42	31	0	29	73.8095	0	69.0476	-73.8095	-4.7619
AT2G37520	Gene	CHR2	51	37	0	36	72.549	0	70.5882	-72.549	-1.96078
AT2G28540	Gene	CHR2	63	45	0	43	71.4286	0	68.254	-71.4286	-3.1746
AT2G39170	Gene	CHR2	17	12	0	9	70.5882	0	52.9412	-70.5882	-17.6471
AT2G40720	Gene	CHR2	29	20	0	18	68.9655	0	62.069	-68.9655	-6.89655
AT4G00720	Gene	CHR4	40	27	0	26	67.5	0	65	-67.5	-2.5
AT3G46340	Gene	CHR3	55	42	5	14	76.3636	9.09091	25.4545	-67.2727	-50.9091
AT2G24300	Gene	CHR2	33	22	0	21	66.6667	0	63.6364	-66.6667	-3.0303
AT3G16710	Gene	CHR3	18	12	0	11	66.6667	0	61.1111	-66.6667	-5.55556
AT2G43270	Gene	CHR2	15	10	0	0	66.6667	0	0	-66.6667	-66.6667
AT3G60880	Gene	CHR3	21	14	0	0	66.6667	0	0	-66.6667	-66.6667
AT2G33800	Gene	CHR2	20	13	0	11	65	0	55	-65	-10
AT4G04920	Gene	CHR4	74	48	0	34	64.8649	0	45.9459	-64.8649	-18.9189
AT3G46040	Gene	CHR3	14	9	0	0	64.2857	0	0	-64.2857	-64.2857
AT4G09450	Gene	CHR4	14	9	0	0	64.2857	0	0	-64.2857	-64.2857
AT3G23160	Gene	CHR3	22	14	0	12	63.6364	0	54.5455	-63.6364	-9.09091
AT2G30020	Gene	CHR2	19	12	0	0	63.1579	0	0	-63.1579	-63.1579
AT3G09370	Gene	CHR3	27	17	0	14	62.963	0	51.8519	-62.963	-11.1111
AT2G35320	Gene	CHR2	24	15	0	14	62.5	0	58.3333	-62.5	-4.16667
AT2G38195	Gene	CHR2	45	28	0	25	62.2222	0	55.5556	-62.2222	-6.66667
AT3G46670	Gene	CHR3	21	13	0	9	61.9048	0	42.8571	-61.9048	-19.0476
AT4G04610	Gene	CHR4	23	14	0	6	60.8696	0	26.087	-60.8696	-34.7826
AT4G03090	Gene	CHR4	51	31	0	25	60.7843	0	49.0196	-60.7843	-11.7647
AT3G08560	Gene	CHR3	15	9	0	7	60	0	46.6667	-60	-13.3333
AT2G32690	Gene	CHR2	10	6	0	0	60	0	0	-60	-60
AT4G04614	Gene	CHR4	10	6	0	0	60	0	0	-60	-60
AT2G34570	Gene	CHR2	22	13	0	12	59.0909	0	54.5455	-59.0909	-4.54545
AT3G17630	Gene	CHR3	29	17	0	12	58.6207	0	41.3793	-58.6207	-17.2414
AT2G29610	Gene	CHR2	12	7	0	0	58.3333	0	0	-58.3333	-58.3333
AT4G02460	Gene	CHR4	50	29	0	28	58	0	56	-58	-2
AT2G36240	Gene	CHR2	19	11	0	12	57.8947	0	63.1579	-57.8947	5.26316
AT3G18390	Gene	CHR3	49	38	10	21	77.551	20.4082	42.8571	-57.1429	-34.6939
AT3G50480	Gene	CHR3	14	8	0	6	57.1429	0	42.8571	-57.1429	-14.2857
AT4G00270	Gene	CHR4	16	9	0	5	56.25	0	31.25	-56.25	-25
AT3G45040	Gene	CHR3	34	19	0	6	55.8824	0	17.6471	-55.8824	-38.2353
AT3G55920	Gene	CHR3	18	10	0	7	55.5556	0	38.8889	-55.5556	-16.6667
AT3G48370	Gene	CHR3	9	5	0	0	55.5556	0	0	-55.5556	-55.5556
AT2G38440	Gene	CHR2	65	36	0	35	55.3846	0	53.8462	-55.3846	-1.53846
AT3G26618	Gene	CHR3	20	11	0	10	55	0	50	-55	-5
AT2G28060	Gene	CHR2	24	13	0	9	54.1667	0	37.5	-54.1667	-16.6667
AT2G41210	Gene	CHR2	37	20	0	18	54.0541	0	48.6486	-54.0541	-5.40541
AT3G53460	Gene	CHR3	26	14	0	13	53.8462	0	50	-53.8462	-3.84615
AT2G37990	Gene	CHR2	30	16	0	0	53.3333	0	0	-53.3333	-53.3333
AT3G05320	Gene	CHR3	15	8	0	0	53.3333	0	0	-53.3333	-53.3333
AT3G49470	Gene	CHR3	15	8	0	0	53.3333	0	0	-53.3333	-53.3333
AT3G46980	Gene	CHR3	32	24	7	8	75	21.875	25	-53.125	-50
AT4G03440	Gene	CHR4	32	17	0	0	53.125	0	0	-53.125	-53.125
AT3G60830	Gene	CHR3	25	13	0	8	52	0	32	-52	-20
AT2G36910	Gene	CHR2	54	28	0	25	51.8519	0	46.2963	-51.8519	-5.55556
AT3G63250	Gene	CHR3	27	14	0	12	51.8519	0	44.4444	-51.8519	-7.40741
AT3G09360	Gene	CHR3	54	28	0	20	51.8519	0	37.037	-51.8519	-14.8148
AT2G32700	Gene	CHR2	56	29	0	22	51.7857	0	39.2857	-51.7857	-12.5
AT3G53500	Gene	CHR3	31	16	0	15	51.6129	0	48.3871	-51.6129	-3.22581
AT3G04680	Gene	CHR3	33	17	0	17	51.5152	0	51.5152	-51.5152	0
AT2G38185	Gene	CHR2	35	18	0	17	51.4286	0	48.5714	-51.4286	-2.85714
AT3G02660	Gene	CHR3	24	12	0	11	50	0	45.8333	-50	-4.16667
AT3G28925	Gene	CHR3	20	10	0	8	50	0	40	-50	-10
AT2G39180	Gene	CHR2	28	14	0	11	50	0	39.2857	-50	-10.7143
AT2G35910	Gene	CHR2	12	6	0	0	50	0	0	-50	-50
AT2G40440	Gene	CHR2	20	10	0	0	50	0	0	-50	-50
AT3G07520	Gene	CHR3	38	19	0	0	50	0	0	-50	-50
AT3G13235	Gene	CHR3	34	17	0	0	50	0	0	-50	-50
AT3G32316	Gene	CHR3	10	5	0	0	50	0	0	-50	-50
AT4G00238	Gene	CHR4	16	8	0	0	50	0	0	-50	-50

## Sheet: 75-CT_Hyper
gene info			reporter info				% methylated reporters			Change in methylation (%)
AGI	Type	Chr	#total reporter	#sig. reporter CT	#sig. reporter 25	#sig. reporter 75	CT	25	75	(25-CT)	(75-CT)
AT2G30615	Gene	CHR2	7	0	0	7	0	0	100	0	100
AT3G06437	Gene	CHR3	17	0	0	17	0	0	100	0	100
AT3G30455	Gene	CHR3	22	0	0	22	0	0	100	0	100
AT3G33066	Gene	CHR3	48	0	0	48	0	0	100	0	100
AT3G54730	Gene	CHR3	14	0	0	14	0	0	100	0	100
AT4G06493	Gene	CHR4	25	0	0	25	0	0	100	0	100
AT4G06530	Gene	CHR4	5	0	0	5	0	0	100	0	100
AT4G06631	Gene	CHR4	6	0	0	6	0	0	100	0	100
AT3G42431	Gene	CHR3	67	0	0	66	0	0	98.5075	0	98.5075
AT3G30668	Gene	CHR3	84	0	0	81	0	0	96.4286	0	96.4286
AT4G07755	Gene	CHR4	53	0	0	51	0	0	96.2264	0	96.2264
AT3G31359	Gene	CHR3	51	0	0	49	0	0	96.0784	0	96.0784
AT4G06506	Gene	CHR4	51	0	0	49	0	0	96.0784	0	96.0784
AT3G25530	Gene	CHR3	21	0	0	20	0	0	95.2381	0	95.2381
AT3G01345	Gene	CHR3	19	0	0	18	0	0	94.7368	0	94.7368
AT4G08050	Gene	CHR4	56	0	0	53	0	0	94.6429	0	94.6429
AT3G33058	Gene	CHR3	36	0	0	34	0	0	94.4444	0	94.4444
AT4G06485	Gene	CHR4	54	0	0	51	0	0	94.4444	0	94.4444
AT3G30695	Gene	CHR3	50	0	0	47	0	0	94	0	94
AT4G03790	Gene	CHR4	50	0	0	47	0	0	94	0	94
AT3G30825	Gene	CHR3	31	0	0	29	0	0	93.5484	0	93.5484
AT3G25815	Gene	CHR3	39	0	37	36	0	94.8718	92.3077	94.8718	92.3077
AT4G08210	Gene	CHR4	24	0	23	22	0	95.8333	91.6667	95.8333	91.6667
AT2G27950	Gene	CHR2	43	0	0	39	0	0	90.6977	0	90.6977
AT3G30749	Gene	CHR3	83	0	0	75	0	0	90.3614	0	90.3614
AT4G05556	Gene	CHR4	41	0	0	36	0	0	87.8049	0	87.8049
AT3G29620	Gene	CHR3	8	0	0	7	0	0	87.5	0	87.5
AT2G23740	Gene	CHR2	65	0	57	56	0	87.6923	86.1538	87.6923	86.1538
AT3G25826	Gene	CHR3	26	0	0	22	0	0	84.6154	0	84.6154
AT2G26140	Gene	CHR2	43	0	0	36	0	0	83.7209	0	83.7209
AT4G05585	Gene	CHR4	79	0	0	66	0	0	83.5443	0	83.5443
AT3G44780	Gene	CHR3	12	0	0	10	0	0	83.3333	0	83.3333
AT2G34640	Gene	CHR2	29	0	0	24	0	0	82.7586	0	82.7586
AT3G48810	Gene	CHR3	23	0	0	19	0	0	82.6087	0	82.6087
AT3G07500	Gene	CHR3	17	0	15	14	0	88.2353	82.3529	88.2353	82.3529
AT2G27350	Gene	CHR2	51	0	40	42	0	78.4314	82.3529	78.4314	82.3529
AT2G31080	Gene	CHR2	45	0	12	37	0	26.6667	82.2222	26.6667	82.2222
AT3G22190	Gene	CHR3	21	0	19	17	0	90.4762	80.9524	90.4762	80.9524
AT4G03920	Gene	CHR4	61	0	9	49	0	14.7541	80.3279	14.7541	80.3279
AT3G44010	Gene	CHR3	15	0	10	12	0	66.6667	80	66.6667	80
AT2G45245	Gene	CHR2	15	0	0	12	0	0	80	0	80
AT3G26540	Gene	CHR3	24	0	22	19	0	91.6667	79.1667	91.6667	79.1667
AT3G24070	Gene	CHR3	19	0	0	15	0	0	78.9474	0	78.9474
AT4G00450	Gene	CHR4	83	0	66	65	0	79.5181	78.3133	79.5181	78.3133
AT3G13340	Gene	CHR3	35	0	0	27	0	0	77.1429	0	77.1429
AT3G43550	Gene	CHR3	13	0	11	10	0	84.6154	76.9231	84.6154	76.9231
AT3G44850	Gene	CHR3	26	0	0	20	0	0	76.9231	0	76.9231
AT4G08810	Gene	CHR4	21	0	0	16	0	0	76.1905	0	76.1905
AT3G27550	Gene	CHR3	25	0	20	19	0	80	76	80	76
AT3G10390	Gene	CHR3	29	0	0	22	0	0	75.8621	0	75.8621
AT4G03670	Gene	CHR4	12	0	12	9	0	100	75	100	75
AT4G04460	Gene	CHR4	32	0	27	24	0	84.375	75	84.375	75
AT3G25630	Gene	CHR3	8	0	0	6	0	0	75	0	75
AT4G04670	Gene	CHR4	52	0	0	39	0	0	75	0	75
AT3G27960	Gene	CHR3	31	0	25	23	0	80.6452	74.1935	80.6452	74.1935
AT2G48100	Gene	CHR2	31	0	24	23	0	77.4194	74.1935	77.4194	74.1935
AT4G09520	Gene	CHR4	23	0	0	17	0	0	73.913	0	73.913
AT3G30418	Gene	CHR3	42	0	0	31	0	0	73.8095	0	73.8095
AT4G04970	Gene	CHR4	68	0	55	50	0	80.8824	73.5294	80.8824	73.5294
AT3G05540	Gene	CHR3	15	0	0	11	0	0	73.3333	0	73.3333
AT3G18440	Gene	CHR3	30	0	0	22	0	0	73.3333	0	73.3333
AT3G26782	Gene	CHR3	26	0	18	19	0	69.2308	73.0769	69.2308	73.0769
AT2G36402	Gene	CHR2	11	0	10	8	0	90.9091	72.7273	90.9091	72.7273
AT3G05930	Gene	CHR3	11	0	10	8	0	90.9091	72.7273	90.9091	72.7273
AT3G17030	Gene	CHR3	44	0	33	32	0	75	72.7273	75	72.7273
AT4G03298	Gene	CHR4	11	0	5	8	0	45.4545	72.7273	45.4545	72.7273
AT2G35740	Gene	CHR2	22	0	0	16	0	0	72.7273	0	72.7273
AT3G48560	Gene	CHR3	25	0	0	18	0	0	72	0	72
AT2G30950	Gene	CHR2	32	0	24	23	0	75	71.875	75	71.875
AT4G03816	Gene	CHR4	46	0	24	33	0	52.1739	71.7391	52.1739	71.7391
AT2G35160	Gene	CHR2	35	0	0	25	0	0	71.4286	0	71.4286
AT4G07650	Gene	CHR4	7	0	0	5	0	0	71.4286	0	71.4286
AT2G35230	Gene	CHR2	24	0	0	17	0	0	70.8333	0	70.8333
AT2G36560	Gene	CHR2	34	0	0	24	0	0	70.5882	0	70.5882
AT3G18350	Gene	CHR3	44	0	33	31	0	75	70.4545	75	70.4545
AT3G28760	Gene	CHR3	27	0	0	19	0	0	70.3704	0	70.3704
AT4G09560	Gene	CHR4	27	0	0	19	0	0	70.3704	0	70.3704
AT3G22670	Gene	CHR3	20	0	15	14	0	75	70	75	70
AT4G04340	Gene	CHR4	46	0	34	32	0	73.913	69.5652	73.913	69.5652
AT3G61170	Gene	CHR3	29	0	21	20	0	72.4138	68.9655	72.4138	68.9655
AT3G43570	Gene	CHR3	16	0	9	11	0	56.25	68.75	56.25	68.75
AT4G09570	Gene	CHR4	32	0	0	22	0	0	68.75	0	68.75
AT3G05850	Gene	CHR3	35	0	27	24	0	77.1429	68.5714	77.1429	68.5714
AT3G17450	Gene	CHR3	38	0	28	26	0	73.6842	68.4211	73.6842	68.4211
AT3G20650	Gene	CHR3	38	0	28	26	0	73.6842	68.4211	73.6842	68.4211
AT3G26990	Gene	CHR3	41	0	29	28	0	70.7317	68.2927	70.7317	68.2927
AT3G05130	Gene	CHR3	22	0	18	15	0	81.8182	68.1818	81.8182	68.1818
AT2G23820	Gene	CHR2	25	0	15	17	0	60	68	60	68
AT2G23520	Gene	CHR2	34	0	25	23	0	73.5294	67.6471	73.5294	67.6471
AT3G47890	Gene	CHR3	71	0	0	48	0	0	67.6056	0	67.6056
AT2G48050	Gene	CHR2	52	0	42	35	0	80.7692	67.3077	80.7692	67.3077
AT3G12770	Gene	CHR3	27	0	19	18	0	70.3704	66.6667	70.3704	66.6667
AT4G05000	Gene	CHR4	18	0	11	12	0	61.1111	66.6667	61.1111	66.6667
AT2G29880	Gene	CHR2	12	0	0	8	0	0	66.6667	0	66.6667
AT2G41570	Gene	CHR2	15	0	0	10	0	0	66.6667	0	66.6667
AT3G46930	Gene	CHR3	27	0	0	18	0	0	66.6667	0	66.6667
AT3G49601	Gene	CHR3	24	0	0	16	0	0	66.6667	0	66.6667
AT3G46290	Gene	CHR3	32	0	23	21	0	71.875	65.625	71.875	65.625
AT2G35040	Gene	CHR2	32	0	0	21	0	0	65.625	0	65.625
AT3G25840	Gene	CHR3	52	0	36	34	0	69.2308	65.3846	69.2308	65.3846
AT4G01330	Gene	CHR4	26	0	16	17	0	61.5385	65.3846	61.5385	65.3846
AT3G16010	Gene	CHR3	26	0	0	17	0	0	65.3846	0	65.3846
AT3G45390	Gene	CHR3	23	0	18	15	0	78.2609	65.2174	78.2609	65.2174
AT3G13620	Gene	CHR3	20	0	14	13	0	70	65	70	65
AT3G25440	Gene	CHR3	20	0	14	13	0	70	65	70	65
AT3G22480	Gene	CHR3	17	0	12	11	0	70.5882	64.7059	70.5882	64.7059
AT3G11950	Gene	CHR3	28	0	19	18	0	67.8571	64.2857	67.8571	64.2857
AT2G33290	Gene	CHR2	28	0	0	18	0	0	64.2857	0	64.2857
AT4G09640	Gene	CHR4	28	0	0	18	0	0	64.2857	0	64.2857
AT2G44970	Gene	CHR2	36	0	23	23	0	63.8889	63.8889	63.8889	63.8889
AT3G56580	Gene	CHR3	22	0	17	14	0	77.2727	63.6364	77.2727	63.6364
AT3G28315	Gene	CHR3	44	0	0	28	0	0	63.6364	0	63.6364
AT4G07915	Gene	CHR4	41	0	15	26	0	36.5854	63.4146	36.5854	63.4146
AT3G04605	Gene	CHR3	41	0	0	26	0	0	63.4146	0	63.4146
AT3G63400	Gene	CHR3	38	0	25	24	0	65.7895	63.1579	65.7895	63.1579
AT2G23460	Gene	CHR2	38	0	0	24	0	0	63.1579	0	63.1579
AT3G32925	Gene	CHR3	19	0	0	12	0	0	63.1579	0	63.1579
AT2G27150	Gene	CHR2	75	0	50	47	0	66.6667	62.6667	66.6667	62.6667
AT2G31100	Gene	CHR2	16	0	11	10	0	68.75	62.5	68.75	62.5
AT3G05675	Gene	CHR3	24	0	16	15	0	66.6667	62.5	66.6667	62.5
AT3G08820	Gene	CHR3	24	0	16	15	0	66.6667	62.5	66.6667	62.5
AT3G47260	Gene	CHR3	32	0	0	20	0	0	62.5	0	62.5
AT2G32415	Gene	CHR2	47	0	30	29	0	63.8298	61.7021	63.8298	61.7021
AT3G45000	Gene	CHR3	13	0	10	8	0	76.9231	61.5385	76.9231	61.5385
AT4G08970	Gene	CHR4	26	0	0	16	0	0	61.5385	0	61.5385
AT3G30120	Gene	CHR3	49	0	34	30	0	69.3878	61.2245	69.3878	61.2245
AT3G26380	Gene	CHR3	36	0	30	22	0	83.3333	61.1111	83.3333	61.1111
AT2G43630	Gene	CHR2	18	0	12	11	0	66.6667	61.1111	66.6667	61.1111
AT3G23490	Gene	CHR3	18	0	0	11	0	0	61.1111	0	61.1111
AT3G14730	Gene	CHR3	23	0	0	14	0	0	60.8696	0	60.8696
AT3G42860	Gene	CHR3	23	0	0	14	0	0	60.8696	0	60.8696
AT3G44890	Gene	CHR3	23	0	0	14	0	0	60.8696	0	60.8696
AT3G26935	Gene	CHR3	28	0	18	17	0	64.2857	60.7143	64.2857	60.7143
AT3G43622	Gene	CHR3	33	0	13	20	0	39.3939	60.6061	39.3939	60.6061
AT3G27820	Gene	CHR3	33	0	0	20	0	0	60.6061	0	60.6061
AT3G11450	Gene	CHR3	25	0	19	15	0	76	60	76	60
AT3G25100	Gene	CHR3	25	0	17	15	0	68	60	68	60
AT3G21175	Gene	CHR3	30	0	20	18	0	66.6667	60	66.6667	60
AT3G53700	Gene	CHR3	30	0	20	18	0	66.6667	60	66.6667	60
AT3G22220	Gene	CHR3	35	0	23	21	0	65.7143	60	65.7143	60
AT4G00800	Gene	CHR4	40	0	26	24	0	65	60	65	60
AT3G10490	Gene	CHR3	35	0	22	21	0	62.8571	60	62.8571	60
AT3G32389	Gene	CHR3	35	0	0	21	0	0	60	0	60
AT3G29773	Gene	CHR3	37	0	25	22	0	67.5676	59.4595	67.5676	59.4595
AT3G23150	Gene	CHR3	32	0	23	19	0	71.875	59.375	71.875	59.375
AT3G48880	Gene	CHR3	27	0	18	16	0	66.6667	59.2593	66.6667	59.2593
AT3G24880	Gene	CHR3	98	0	0	58	0	0	59.1837	0	59.1837
AT2G36340	Gene	CHR2	22	0	15	13	0	68.1818	59.0909	68.1818	59.0909
AT3G26085	Gene	CHR3	22	0	12	13	0	54.5455	59.0909	54.5455	59.0909
AT3G32031	Gene	CHR3	22	0	0	13	0	0	59.0909	0	59.0909
AT3G24490	Gene	CHR3	17	0	11	10	0	64.7059	58.8235	64.7059	58.8235
AT4G02350	Gene	CHR4	29	0	17	17	0	58.6207	58.6207	58.6207	58.6207
AT3G58590	Gene	CHR3	29	0	0	17	0	0	58.6207	0	58.6207
AT3G20570	Gene	CHR3	12	0	9	7	0	75	58.3333	75	58.3333
AT2G25010	Gene	CHR2	24	0	15	14	0	62.5	58.3333	62.5	58.3333
AT3G60176	Gene	CHR3	12	0	0	7	0	0	58.3333	0	58.3333
AT3G60966	Gene	CHR3	12	0	0	7	0	0	58.3333	0	58.3333
AT2G26910	Gene	CHR2	67	0	45	39	0	67.1642	58.209	67.1642	58.209
AT3G15730	Gene	CHR3	38	0	24	22	0	63.1579	57.8947	63.1579	57.8947
AT2G39000	Gene	CHR2	19	0	0	11	0	0	57.8947	0	57.8947
AT3G04130	Gene	CHR3	26	0	17	15	0	65.3846	57.6923	65.3846	57.6923
AT3G03580	Gene	CHR3	33	0	0	19	0	0	57.5758	0	57.5758
AT2G29080	Gene	CHR2	40	0	24	23	0	60	57.5	60	57.5
AT2G33460	Gene	CHR2	14	0	0	8	0	0	57.1429	0	57.1429
AT3G54823	Gene	CHR3	51	0	12	29	0	23.5294	56.8627	23.5294	56.8627
AT3G15980	Gene	CHR3	76	0	0	43	0	0	56.5789	0	56.5789
AT3G16610	Gene	CHR3	23	0	15	13	0	65.2174	56.5217	65.2174	56.5217
AT2G42030	Gene	CHR2	23	0	14	13	0	60.8696	56.5217	60.8696	56.5217
AT2G27110	Gene	CHR2	46	0	0	26	0	0	56.5217	0	56.5217
AT3G16890	Gene	CHR3	23	0	0	13	0	0	56.5217	0	56.5217
AT2G33340	Gene	CHR2	55	0	33	31	0	60	56.3636	60	56.3636
AT4G02220	Gene	CHR4	32	0	20	18	0	62.5	56.25	62.5	56.25
AT3G02530	Gene	CHR3	41	0	27	23	0	65.8537	56.0976	65.8537	56.0976
AT2G42080	Gene	CHR2	25	0	15	14	0	60	56	60	56
AT3G06250	Gene	CHR3	43	0	29	24	0	67.4419	55.814	67.4419	55.814
AT3G43546	Gene	CHR3	70	0	0	39	0	0	55.7143	0	55.7143
AT3G15400	Gene	CHR3	18	0	14	10	0	77.7778	55.5556	77.7778	55.5556
AT3G48050	Gene	CHR3	63	0	39	35	0	61.9048	55.5556	61.9048	55.5556
AT3G22590	Gene	CHR3	18	0	0	10	0	0	55.5556	0	55.5556
AT3G44080	Gene	CHR3	18	0	0	10	0	0	55.5556	0	55.5556
AT3G19360	Gene	CHR3	20	0	0	11	0	0	55	0	55
AT3G26410	Gene	CHR3	20	0	0	11	0	0	55	0	55
AT2G32040	Gene	CHR2	31	0	21	17	0	67.7419	54.8387	67.7419	54.8387
AT3G44880	Gene	CHR3	31	0	18	17	0	58.0645	54.8387	58.0645	54.8387
AT3G13360	Gene	CHR3	22	0	13	12	0	59.0909	54.5455	59.0909	54.5455
AT3G49990	Gene	CHR3	22	0	13	12	0	59.0909	54.5455	59.0909	54.5455
AT3G24080	Gene	CHR3	22	0	0	12	0	0	54.5455	0	54.5455
AT3G44200	Gene	CHR3	55	0	0	30	0	0	54.5455	0	54.5455
AT4G04520	Gene	CHR4	33	0	0	18	0	0	54.5455	0	54.5455
AT2G24520	Gene	CHR2	46	0	26	25	0	56.5217	54.3478	56.5217	54.3478
AT3G07700	Gene	CHR3	48	0	27	26	0	56.25	54.1667	56.25	54.1667
AT3G48670	Gene	CHR3	37	0	23	20	0	62.1622	54.0541	62.1622	54.0541
AT3G59110	Gene	CHR3	37	0	22	20	0	59.4595	54.0541	59.4595	54.0541
AT3G59420	Gene	CHR3	37	0	22	20	0	59.4595	54.0541	59.4595	54.0541
AT4G03300	Gene	CHR4	100	0	53	54	0	53	54	53	54
AT4G02400	Gene	CHR4	39	0	29	21	0	74.359	53.8462	74.359	53.8462
AT2G30640	Gene	CHR2	26	0	17	14	0	65.3846	53.8462	65.3846	53.8462
AT2G23560	Gene	CHR2	13	0	0	7	0	0	53.8462	0	53.8462
AT3G51580	Gene	CHR3	28	0	15	15	0	53.5714	53.5714	53.5714	53.5714
AT3G21140	Gene	CHR3	30	0	17	16	0	56.6667	53.3333	56.6667	53.3333
AT3G26040	Gene	CHR3	15	0	0	8	0	0	53.3333	0	53.3333
AT2G25650	Gene	CHR2	17	0	12	9	0	70.5882	52.9412	70.5882	52.9412
AT2G37510	Gene	CHR2	17	0	10	9	0	58.8235	52.9412	58.8235	52.9412
AT4G08250	Gene	CHR4	17	0	10	9	0	58.8235	52.9412	58.8235	52.9412
AT3G61350	Gene	CHR3	19	0	16	10	0	84.2105	52.6316	84.2105	52.6316
AT4G00710	Gene	CHR4	38	0	30	20	0	78.9474	52.6316	78.9474	52.6316
AT3G03420	Gene	CHR3	19	0	11	10	0	57.8947	52.6316	57.8947	52.6316
AT3G27230	Gene	CHR3	19	0	11	10	0	57.8947	52.6316	57.8947	52.6316
AT3G29390	Gene	CHR3	59	0	42	31	0	71.1864	52.5424	71.1864	52.5424
AT4G04930	Gene	CHR4	21	0	12	11	0	57.1429	52.381	57.1429	52.381
AT4G04770	Gene	CHR4	23	0	16	12	0	69.5652	52.1739	69.5652	52.1739
AT3G60850	Gene	CHR3	23	0	14	12	0	60.8696	52.1739	60.8696	52.1739
AT2G32840	Gene	CHR2	23	0	11	12	0	47.8261	52.1739	47.8261	52.1739
AT3G04750	Gene	CHR3	23	0	0	12	0	0	52.1739	0	52.1739
AT3G54470	Gene	CHR3	25	0	16	13	0	64	52	64	52
AT4G06598	Gene	CHR4	25	0	0	13	0	0	52	0	52
AT3G58110	Gene	CHR3	27	0	17	14	0	62.963	51.8519	62.963	51.8519
AT3G49880	Gene	CHR3	27	0	0	14	0	0	51.8519	0	51.8519
AT4G04350	Gene	CHR4	56	0	0	29	0	0	51.7857	0	51.7857
AT3G44500	Gene	CHR3	33	0	0	17	0	0	51.5152	0	51.5152
AT3G50050	Gene	CHR3	35	0	21	18	0	60	51.4286	60	51.4286
AT3G31023	Gene	CHR3	37	0	11	19	0	29.7297	51.3514	29.7297	51.3514
AT3G09840	Gene	CHR3	39	0	22	20	0	56.4103	51.2821	56.4103	51.2821
AT2G23360	Gene	CHR2	39	0	0	20	0	0	51.2821	0	51.2821
AT4G08170	Gene	CHR4	41	0	29	21	0	70.7317	51.2195	70.7317	51.2195
AT4G09630	Gene	CHR4	47	0	26	24	0	55.3191	51.0638	55.3191	51.0638
AT3G09560	Gene	CHR3	51	0	28	26	0	54.902	50.9804	54.902	50.9804
AT4G04530	Gene	CHR4	51	0	0	26	0	0	50.9804	0	50.9804
AT2G23380	Gene	CHR2	53	0	0	27	0	0	50.9434	0	50.9434
AT3G16840	Gene	CHR3	54	0	33	27	0	61.1111	50	61.1111	50
AT3G26810	Gene	CHR3	28	0	17	14	0	60.7143	50	60.7143	50
AT3G26910	Gene	CHR3	40	0	24	20	0	60	50	60	50
AT3G56550	Gene	CHR3	20	0	12	10	0	60	50	60	50
AT3G10770	Gene	CHR3	22	0	13	11	0	59.0909	50	59.0909	50
AT3G17611	Gene	CHR3	18	0	10	9	0	55.5556	50	55.5556	50
AT3G09330	Gene	CHR3	24	0	13	12	0	54.1667	50	54.1667	50
AT3G47390	Gene	CHR3	30	0	16	15	0	53.3333	50	53.3333	50
AT2G24560	Gene	CHR2	16	0	0	8	0	0	50	0	50
AT2G34630	Gene	CHR2	34	0	0	17	0	0	50	0	50
AT3G30440	Gene	CHR3	30	0	0	15	0	0	50	0	50
AT3G48230	Gene	CHR3	30	0	0	15	0	0	50	0	50
AT3G61530	Gene	CHR3	26	0	0	13	0	0	50	0	50
AT4G02500	Gene	CHR4	22	0	0	11	0	0	50	0	50

## Sheet: 75-CT_Hypo
gene info			reporter info				% methylated reporters			Change in methylation (%)
AGI	Type	Chr	#total reporter	#sig. reporter CT	#sig. reporter 25	#sig. reporter 75	CT	25	75	(25-CT)	(75-CT)
AT2G29920	Gene	CHR2	11	11	0	0	100	0	0	-100	-100
AT2G40745	Gene	CHR2	8	8	0	0	100	0	0	-100	-100
AT3G23120	Gene	CHR3	27	22	0	0	81.4815	0	0	-81.4815	-81.4815
AT4G07874	Gene	CHR4	25	20	9	0	80	36	0	-44	-80
AT3G23450	Gene	CHR3	19	15	15	0	78.9474	78.9474	0	0	-78.9474
AT3G55930	Gene	CHR3	17	12	11	0	70.5882	64.7059	0	-5.88235	-70.5882
AT4G00520	Gene	CHR4	46	31	13	0	67.3913	28.2609	0	-39.1304	-67.3913
AT4G03824	Gene	CHR4	12	8	8	0	66.6667	66.6667	0	0	-66.6667
AT2G43270	Gene	CHR2	15	10	0	0	66.6667	0	0	-66.6667	-66.6667
AT3G60880	Gene	CHR3	21	14	0	0	66.6667	0	0	-66.6667	-66.6667
AT3G46040	Gene	CHR3	14	9	0	0	64.2857	0	0	-64.2857	-64.2857
AT4G09450	Gene	CHR4	14	9	0	0	64.2857	0	0	-64.2857	-64.2857
AT2G30020	Gene	CHR2	19	12	0	0	63.1579	0	0	-63.1579	-63.1579
AT3G22660	Gene	CHR3	16	10	7	0	62.5	43.75	0	-18.75	-62.5
AT2G32690	Gene	CHR2	10	6	0	0	60	0	0	-60	-60
AT4G04614	Gene	CHR4	10	6	0	0	60	0	0	-60	-60
AT2G30280	Gene	CHR2	27	16	13	0	59.2593	48.1481	0	-11.1111	-59.2593
AT3G15790	Gene	CHR3	17	10	9	0	58.8235	52.9412	0	-5.88235	-58.8235
AT2G29610	Gene	CHR2	12	7	0	0	58.3333	0	0	-58.3333	-58.3333
AT3G62725	Gene	CHR3	43	25	7	0	58.1395	16.2791	0	-41.8605	-58.1395
AT3G27420	Gene	CHR3	19	11	10	0	57.8947	52.6316	0	-5.26316	-57.8947
AT3G27170	Gene	CHR3	36	20	21	0	55.5556	58.3333	0	2.77778	-55.5556
AT2G35140	Gene	CHR2	36	20	15	0	55.5556	41.6667	0	-13.8889	-55.5556
AT3G12140	Gene	CHR3	36	20	13	0	55.5556	36.1111	0	-19.4444	-55.5556
AT3G48370	Gene	CHR3	9	5	0	0	55.5556	0	0	-55.5556	-55.5556
AT3G01930	Gene	CHR3	29	16	18	0	55.1724	62.069	0	6.89655	-55.1724
AT2G32450	Gene	CHR2	31	24	22	7	77.4194	70.9677	22.5806	-6.45161	-54.8387
AT3G60565	Gene	CHR3	66	53	0	17	80.303	0	25.7576	-80.303	-54.5455
AT3G14205	Gene	CHR3	52	37	17	9	71.1538	32.6923	17.3077	-38.4615	-53.8462
AT3G50360	Gene	CHR3	15	8	7	0	53.3333	46.6667	0	-6.66667	-53.3333
AT3G32920	Gene	CHR3	15	8	6	0	53.3333	40	0	-13.3333	-53.3333
AT3G22960	Gene	CHR3	30	27	20	11	90	66.6667	36.6667	-23.3333	-53.3333
AT2G37990	Gene	CHR2	30	16	0	0	53.3333	0	0	-53.3333	-53.3333
AT3G05320	Gene	CHR3	15	8	0	0	53.3333	0	0	-53.3333	-53.3333
AT3G49470	Gene	CHR3	15	8	0	0	53.3333	0	0	-53.3333	-53.3333
AT4G03440	Gene	CHR4	32	17	0	0	53.125	0	0	-53.125	-53.125
AT2G43370	Gene	CHR2	21	11	12	0	52.381	57.1429	0	4.7619	-52.381
AT2G33410	Gene	CHR2	21	11	11	0	52.381	52.381	0	0	-52.381
AT3G55730	Gene	CHR3	21	11	7	0	52.381	33.3333	0	-19.0476	-52.381
AT3G06180	Gene	CHR3	25	13	6	0	52	24	0	-28	-52
AT4G06676	Gene	CHR4	31	16	9	0	51.6129	29.0323	0	-22.5806	-51.6129
AT3G17410	Gene	CHR3	33	17	16	0	51.5152	48.4848	0	-3.0303	-51.5152
AT3G46340	Gene	CHR3	55	42	5	14	76.3636	9.09091	25.4545	-67.2727	-50.9091
AT3G17250	Gene	CHR3	20	10	13	0	50	65	0	15	-50
AT3G18370	Gene	CHR3	50	35	34	10	70	68	20	-2	-50
AT3G43810	Gene	CHR3	22	11	10	0	50	45.4545	0	-4.54545	-50
AT3G26640	Gene	CHR3	14	7	6	0	50	42.8571	0	-7.14286	-50
AT3G43440	Gene	CHR3	28	14	8	0	50	28.5714	0	-21.4286	-50
AT3G48390	Gene	CHR3	28	14	5	0	50	17.8571	0	-32.1429	-50
AT2G35910	Gene	CHR2	12	6	0	0	50	0	0	-50	-50
AT2G40440	Gene	CHR2	20	10	0	0	50	0	0	-50	-50
AT3G07520	Gene	CHR3	38	19	0	0	50	0	0	-50	-50
AT3G13235	Gene	CHR3	34	17	0	0	50	0	0	-50	-50
AT3G32316	Gene	CHR3	10	5	0	0	50	0	0	-50	-50
AT4G00238	Gene	CHR4	16	8	0	0	50	0	0	-50	-50
AT3G46980	Gene	CHR3	32	24	7	8	75	21.875	25	-53.125	-50
